# Supplementary material for: Data on micrometeorological parameters and Energy Fluxes at an intertidal zone of a Tropical Coastal Ocean
Source: Data Brief. 2018 Oct 3;21:13–7. doi: 10.1016/j.dib.2018.09.108 (PMC6176849; doi:10.1016/j.dib.2018.09.108)
Supplement: Supplementary file 1 — Supplementary material [file mmc2.csv]

	time_stamp	daytime	file_records	used_records	Tau	qc_Tau	H	qc_H	LE	qc_LE	co2_flux	qc_co2_flux	h2o_flux	qc_h2o_flux	H_strg	LE_strg	co2_strg	h2o_strg	co2_v.adv	h2o_v.adv	co2_molar_density	co2_mole_fraction	co2_mixing_ratio	co2_time_lag	co2_def_timelag	h2o_molar_density	h2o_mole_fraction	h2o_mixing_ratio	h2o_time_lag	h2o_def_timelag	sonic_temperature	air_temperature (K)	air_pressure(Pa)	air_density	air_heat_capacity	air_molar_volume	ET	water_vapor_density	e	es	specific_humidity	RH	VPD	Tdew	u_unrot	v_unrot	w_unrot	u_rot	v_rot
1	12/11/2015 0:30	0	18000	18000	0.001212354	1	2.712574892	1	7.514946827	1	0.474235265	1	0.170969213	1	NA	NA	NA	NA	-5.27E-12	-4.03E-13	16.278283	400.6149321	413.2421787	0	0	1245.115727	30.64278661	31.61144951	0.6	0	301.2275373	298.8470315	100957.9278	1.163288766	1022.831145	0.024610392	0.011078805	0.022436986	3094.462073	3292.086579	0.019287546	93.99698333	197.624506	297.7674866	-0.005577681	-0.051640157	0.00060183	0.051943995	-1.38E-16
2	12/11/2015 1:00	0	18000	18000	0.000970115	1	2.08881993	1	6.106607401	1	0.414857465	1	0.13895683	1	0.550537307	1.31564809	0.122603179	0.029937783	-2.43E-12	-1.87E-13	16.32702859	401.9732588	414.7348874	0	0	1258.096221	30.97446881	31.96455389	0.4	0	301.3927308	299.055313	100988.4097	1.162682008	1023.02802	0.024620111	0.009004403	0.022670894	3128.901415	3332.94734	0.019498792	93.87791333	204.0459247	297.9527252	-0.005964063	-0.058695448	-0.000182092	0.058997956	6.08E-16
3	12/11/2015 1:30	0	18000	18000	0.000585386	1	1.489796456	1	3.959283786	1	0.108926052	2	0.090099496	1	0.161749295	0.522070643	-0.004290914	0.011880508	-1.03E-11	-7.99E-13	16.32316709	401.925714	414.6997614	0	0	1263.293686	31.10610911	32.10476339	0.3	0	301.3565009	299.1165123	100997.1323	1.162485973	1023.105845	0.024623023	0.005838447	0.022764553	3142.470527	3345.037169	0.019582647	93.94426333	202.5666424	298.0252202	0.015798302	-0.126051813	-0.00203875	0.127054329	-2.12E-15
4	12/11/2015 2:00	0	18000	18000	0.001113034	1	0.979419241	1	4.29040411	1	0.355198914	1	0.097620792	1	-0.385825457	-1.510328778	-0.091079632	-0.034364943	-1.25E-12	-9.60E-14	16.28617713	400.9167658	413.4950941	-0.5	-0.5	1248.138713	30.72542636	31.69940406	0.1	0	301.2083248	298.9705567	100972.562	1.162939917	1022.881304	0.024616997	0.006325827	0.02249146	3103.257211	3316.266775	0.019340174	93.57682667	213.0095631	297.8149636	-0.021672746	-0.105980826	-0.002413359	0.108201053	2.18E-15
5	12/11/2015 2:30	0	18000	18000	0.000836346	1	1.675139315	1	4.169148005	1	0.4772189	1	0.094858307	1	-0.100640212	-2.113378387	-0.361025237	-0.048084524	-1.02E-12	-7.73E-14	16.11989504	396.9165167	409.1573173	-0.4	-0.4	1226.207864	30.19263792	31.13261365	0.6	0	301.1208301	298.9324723	100936.0145	1.162904079	1022.569861	0.024622773	0.006146818	0.022096266	3048.342005	3308.795257	0.019000936	92.12845667	260.4532525	297.516578	0.000133681	-0.050937716	0.000467064	0.050940032	-6.51E-18
6	12/11/2015 3:00	0	18000	18000	0.00066887	1	0.785245687	1	3.004830708	1	0.308422889	1	0.068360608	1	-0.263850684	-1.806492489	-0.001587821	-0.041098131	-2.76E-12	-2.07E-13	16.1156671	396.8989194	408.9839364	0	0	1207.446447	29.73716117	30.64856241	0.2	0	301.0146754	298.8325951	100880.2983	1.162853173	1022.302754	0.024628141	0.004429767	0.021758185	3000.698378	3289.270702	0.018711034	91.22686	288.5723237	297.2538716	-0.00101071	-0.063919581	-0.00102977	0.063935865	7.41E-16
7	12/11/2015 3:30	0	18000	18000	0.003014255	1	1.304481533	1	6.262448114	1	1.298685055	1	0.142472113	1	-0.001168672	0.444610679	0.421648142	0.010114994	5.17E-12	3.84E-13	16.30207652	401.5728703	413.8910663	0	0	1211.748529	29.84928542	30.76767864	0	1	301.0851058	298.8321526	100859.2898	1.162562877	1022.367904	0.024633234	0.009232193	0.021835709	3011.385285	3289.18443	0.01878239	91.55416333	277.7991446	297.3131147	0.007924809	-0.013545846	0.00207411	0.015830176	-4.70E-15
8	12/11/2015 4:00	0	18000	18000	0.000144878	1	0.614745698	1	0.749790122	1	-0.157502786	1	0.017057269	1	-0.099677218	-0.00334614	-0.005599487	-7.61E-05	9.96E-12	7.40E-13	16.29590164	401.5107863	413.8348174	0	0	1211.442586	29.84844142	30.7667819	0.2	0	301.0027596	298.7944056	100823.9389	1.162302592	1022.366631	0.024638759	0.001105311	0.021830196	3010.244682	3281.831797	0.018781852	91.72452667	271.5871152	297.3068005	-0.008687477	-0.031029216	-0.001520103	0.032258258	5.35E-16
9	12/11/2015 4:30	0	18000	18000	0.000456031	1	0.431077002	1	-0.33128119	2	-0.37996128	1	-0.007534337	2	-0.761054892	-1.33662975	0.119534947	-0.030399008	8.95E-12	6.56E-13	16.36237525	402.8350923	415.1596003	0	0	1198.705883	29.51165631	30.40907859	0	1	300.7941177	298.5064046	100805.1513	1.163357021	1022.165951	0.024619597	-0.000488225	0.02160068	2975.724972	3226.203078	0.018567542	92.23613333	250.4781053	297.1147085	-0.028889655	-0.091883507	-0.004383872	0.096417889	1.43E-15
10	12/11/2015 5:00	0	18000	18000	0.003199734	1	1.392089391	1	4.327973897	1	0.699443467	1	0.098435361	1	0.114103487	1.292524288	0.231316344	0.029397149	2.72E-12	2.00E-13	16.46593686	405.3978873	417.8683984	-0.3	-0.3	1211.895717	29.83735257	30.75500036	0.2	0	300.8142473	298.5495828	100816.4622	1.163174399	1022.356303	0.024620396	0.006378611	0.021838361	3008.903218	3234.490377	0.018774795	93.02557333	225.5871594	297.2993717	0.004848359	-0.008141681	0.001764478	0.009638825	2.10E-15
11	12/11/2015 5:30	0	18000	18000	0.000414585	1	0.390272732	1	1.005072762	1	0.459776749	2	0.022857495	1	-0.221735122	-0.19594357	0.142927501	-0.004456174	-7.13E-12	-5.22E-13	16.53709961	406.9807485	419.4633842	0	0	1210.394259	29.78800234	30.70257058	-0.2	0	300.6564858	298.4657094	100830.0398	1.163679927	1022.326332	0.024610165	0.001481166	0.021811305	3004.331125	3218.409306	0.018743388	93.34832333	214.0781809	297.2740305	0.018072299	-0.063494621	-0.000312911	0.066017216	3.03E-15
12	12/11/2015 6:00	0	18000	18000	0.000349434	1	0.429800296	1	0.070068054	2	-0.178394796	1	0.001593301	2	-0.33512198	-0.761707504	-0.20368243	-0.017320719	6.95E-12	5.08E-13	16.45152058	404.7258811	417.0636637	0.2	0.2	1203.044806	29.59625323	30.49890659	0	1	300.5151629	298.3389882	100824.2734	1.164192994	1022.212675	0.024601123	0.000103246	0.021678868	2984.821158	3194.245246	0.018621369	93.44370667	209.4240881	297.1655144	-0.027333508	-0.067025908	-0.002494714	0.07242801	-3.31E-16
13	12/11/2015 6:30	0	18000	18000	0.000140676	1	0.187293348	1	-0.039165947	2	-0.310215548	1	-0.000890564	2	-0.132780944	0.354511905	0.121262756	0.00806097	3.54E-12	2.59E-13	16.51049377	406.0679617	418.479561	0	0	1206.994362	29.68546836	30.59365534	0	1	300.5252669	298.2887934	100834.3014	1.164464981	1022.263909	0.024594538	-5.77E-05	0.021750039	2994.116388	3184.717596	0.018678139	94.01513	190.601208	297.2172924	-0.034308348	-0.096083262	-0.005100697	0.102152206	-6.40E-15
14	12/11/2015 7:00	0	18000	18000	0.000276831	1	0.312713954	1	0.599884494	1	0.066642534	1	0.013641231	1	0.184599303	0.092116056	-0.514862533	0.002094697	-2.54E-12	-1.88E-13	16.2777182	400.3693237	412.5556099	-0.2	-0.2	1207.85748	29.70865303	30.61828092	-0.1	0	300.5108932	298.3585812	100851.2498	1.164377962	1022.278575	0.024596158	0.000883952	0.021765592	2996.958476	3197.970994	0.018692893	93.71437333	201.0125176	297.2330958	0.003697631	-0.081303451	-0.002107843	0.081414781	-7.34E-16
15	12/11/2015 7:30	0	18000	18000	0.001154062	1	0.182754799	1	0.094801844	1	-0.00519418	2	0.002155966	1	0.24559324	0.897199509	0.566879005	0.020403944	-1.97E-12	-1.45E-13	16.53147834	406.6442089	419.1165996	-0.4	-0.4	1216.940163	29.93450795	30.858234	0.2	0	300.6634664	298.4514313	100874.3587	1.164181876	1022.4117	0.024598176	0.000139707	0.021929262	3020.434275	3215.67871	0.018836629	93.92836	195.2444348	297.3631344	-0.000492389	0.01186339	0.002615477	0.012158256	1.37E-15
16	12/11/2015 8:00	1	18000	18000	0.000312026	1	0.871488948	1	0.788746223	1	0.133919238	2	0.017950254	1	1.928569609	3.744511372	0.194489945	0.085217437	-3.36E-12	-2.54E-13	16.58611841	408.8013434	421.6127763	0	0	1252.867568	30.87967492	31.86361293	0.3	0	301.1655821	299.1818703	100920.1158	1.161446368	1022.974216	0.024647198	0.001163176	0.022576674	3117.216306	3357.990733	0.019438413	92.82980667	240.7744277	297.8900752	-0.014682457	-0.037336244	-0.000740478	0.040126275	8.28E-17
17	12/11/2015 8:30	1	18000	18000	0.000587893	1	1.530494771	1	2.013196815	1	0.332716327	1	0.045855492	1	2.31840123	0.515799402	-0.275820343	0.011748596	-1.58E-12	-1.21E-13	16.41680926	405.7337963	418.5132688	-0.2	-0.2	1254.740914	31.0103374	32.00275359	-0.2	0	301.6504004	300.0623222	100941.3373	1.158224025	1023.064324	0.024714534	0.002971436	0.022610432	3131.064576	3536.801092	0.019521639	88.52815	405.7365161	297.9643006	0.073911943	-0.097955781	0.00051557	0.12271339	6.97E-15
18	12/11/2015 9:00	1	18000	18000	0.000786586	1	5.030821269	1	0.871686414	2	-0.197941113	1	0.019865281	2	1.426542201	-0.322295952	0.147049354	-0.007344957	2.03E-11	1.54E-12	16.45629652	407.3718743	420.2723156	0	0	1249.396145	30.92851716	31.91561996	-0.1	0	302.1017799	300.6049611	100959.5083	1.156377572	1023.025728	0.024754772	0.00128727	0.022514119	3123.365471	3651.088582	0.019469522	85.54614333	527.7231104	297.9230697	0.043974817	-0.078399708	0.000771807	0.089893796	-1.83E-14
19	12/11/2015 9:30	1	18000	18000	0.003088363	1	5.877548791	1	8.114503292	1	0.734992781	1	0.185078424	1	2.228414246	-2.98049431	-0.573799206	-0.067980155	1.29E-11	9.73E-13	16.15524717	400.9632702	413.3566685	0	0	1215.552596	30.16926568	31.10776408	-0.2	0	302.6959594	301.4549417	100981.413	1.153702288	1022.599714	0.024819383	0.011993082	0.021904258	3047.352279	3836.572123	0.018986058	79.42903667	789.2198447	297.5111573	0.104999253	0.076245537	0.007200222	0.129961795	-3.12E-14
20	12/11/2015 10:00	1	18000	18000	0.004674108	1	2.800784912	1	5.732121975	1	-0.487385857	1	0.130803755	1	1.304637663	-0.110229082	-0.158455742	-0.002515365	2.14E-11	1.62E-12	16.05569882	399.1904227	411.5231534	0	0	1212.295603	30.14112307	31.0778442	-0.3	0	303.2704247	301.9534371	100971.5673	1.151697735	1022.592797	0.024862849	0.008476083	0.021845567	3044.212795	3949.125733	0.018968143	77.08574	904.9129382	297.4939522	-0.047941469	0.037429137	0.005318956	0.061054206	2.98E-14
21	12/11/2015 10:30	1	18000	18000	0.003923785	2	1.50055476	1	12.91430773	1	0.34093818	1	0.294582658	1	-1.04472787	5.356655003	0.777002723	0.122188328	-2.61E-12	-2.01E-13	16.41844778	407.8766625	420.8725513	0	0	1268.269303	31.50708626	32.53207723	-0.1	0	303.065562	301.5546752	100920.4841	1.15203504	1023.378654	0.024842584	0.019088956	0.022854213	3180.563322	3858.864489	0.019838123	82.42226	678.3011669	298.2272845	1.4275649	0.58452329	0.061835982	1.543837009	-3.35E-14
22	12/11/2015 11:00	1	18000	18000	0.003252967	2	1.479653396	1	7.609685019	1	0.017610169	1	0.173676559	1	1.474577331	1.389715688	-0.400351174	0.031717612	-8.05E-11	-6.36E-12	16.21702334	403.3952669	416.0845797	-0.1	-0.1	1280.899471	31.86212248	32.91072813	-0.1	0	303.3583515	302.1181933	100978.1111	1.150386515	1023.595591	0.024874803	0.011254241	0.023081809	3218.239971	3986.951786	0.020064394	80.71931	768.7118142	298.4250718	0.761387506	0.38877502	0.031747642	0.855491007	1.02E-14
23	12/11/2015 11:30	1	18000	18000	0.003220489	1	1.354632773	1	9.442466476	1	0.281508442	2	0.215474869	1	-0.39170924	-4.83332243	-0.379926636	-0.110295284	1.14E-11	8.79E-13	16.05281357	399.1442681	411.6536611	0	0	1231.800311	30.62802862	31.59574397	0	0	303.8955502	301.9685271	100970.1417	1.151409449	1022.875492	0.024864443	0.013962772	0.022197042	3093.345925	3952.577179	0.019278148	78.26149333	859.2312536	297.7614531	-0.065616863	0.498263848	0.025969801	0.503236391	-3.80E-14
24	12/11/2015 12:00	1	18000	18000	0.002574542	1	1.186050543	1	8.69907345	1	0.112847127	1	0.198525936	1	0.204429026	-1.175603323	-0.260149049	-0.026829035	2.29E-11	1.75E-12	15.92728225	396.2319249	408.5403096	-0.2	-0.2	1219.077748	30.3276802	31.27621525	0	0	304.0603215	302.0466818	100943.0218	1.150934569	1022.70261	0.02487756	0.012864481	0.021967781	3062.188862	3970.495062	0.019086907	77.12360333	908.3062	297.5922562	-0.299500949	0.741461057	0.028497049	0.800173356	-1.29E-14
25	12/11/2015 12:30	NA	NA	NA	NA	NA	NA	NA	NA	NA	NA	NA	NA	NA	NA	NA	NA	NA	NA	NA	NA	NA	NA	NA	NA	NA	NA	NA	NA	NA	NA	NA	NA	NA	NA	NA	NA	NA	NA	NA	NA	NA	NA	NA	NA	NA	NA	NA	NA
26	12/11/2015 13:00	1	17238	17238	0.001847094	2	0.48047629	1	10.44374865	1	0.151433124	2	0.238458058	1	NA	NA	NA	NA	2.12E-11	1.66E-12	15.705787	391.5098204	403.6335467	0	0	1228.372058	30.62054285	31.58777775	0	0	304.3485921	302.5458395	100906.2923	1.148488924	1022.881913	0.024927743	0.015452082	0.022135265	3090.634254	4086.608648	0.019273381	75.62833929	995.9743945	297.7467868	-1.044897652	0.812478171	0.023683708	1.32381751	4.42E-14
27	12/11/2015 13:30	1	18000	18000	0.004937168	2	0.734545259	1	9.569540487	1	-0.001255319	1	0.218567564	1	0.855785128	1.252405253	-0.051742024	0.028604839	2.16E-11	1.71E-12	15.66016288	390.9285783	403.1358429	0	0	1239.496976	30.94187425	31.92984345	0	0	304.5047107	302.8740971	100872.0873	1.146714311	1023.074517	0.024963251	0.014163178	0.022335736	3122.008661	4164.567263	0.01947803	74.96598	1042.558602	297.9157943	-1.419750778	0.69468545	0.022965522	1.580761703	6.77E-15
28	12/11/2015 14:00	1	18000	18000	0.005915232	2	0.575871495	1	10.12692944	1	-0.133156802	1	0.231243613	1	-0.632248456	1.138782512	-0.065931457	0.026003557	3.15E-11	2.52E-12	15.63862805	390.1883242	402.5595693	0.6	0.6	1251.842405	31.23383259	32.24083751	0	0	304.5268382	302.6317204	100843.7176	1.147181785	1023.239108	0.024950291	0.014984586	0.022558201	3150.580677	4106.881078	0.019664016	76.71468	956.3004011	298.0684194	-1.688110363	0.97178266	0.030606308	1.948079793	-7.37E-15
29	12/11/2015 14:30	1	18000	18000	0.006948273	2	0.365445835	1	11.89412457	1	0.170935237	1	0.271631353	1	0.341298458	0.940391465	-0.095111836	0.021476133	3.89E-12	3.15E-13	15.58549697	389.1197377	401.5189306	0	0	1260.679709	31.47511809	32.49799636	0	0	304.6438706	302.7626398	100820.6976	1.14631812	1023.381613	0.024966784	0.017601712	0.022717449	3174.194578	4137.953275	0.019817752	76.70929	963.7586972	298.1936491	-1.550229909	0.965428241	0.02711009	1.826471849	-2.61E-14
30	12/11/2015 15:00	1	18000	18000	0.005711162	2	0.976875393	1	4.908363915	1	-0.053867188	1	0.112124241	1	0.708926338	-2.053345393	-0.043100674	-0.046905608	7.14E-12	5.69E-13	15.54821768	388.6349431	400.7428448	0.1	0.1	1238.125585	30.9475257	31.9358616	0	0	304.7340266	303.0349159	100795.5728	1.145233924	1023.080593	0.024995466	0.007265651	0.022311023	3120.210318	4203.230151	0.01948163	74.23363	1083.019833	297.9061472	-1.480982987	0.870138803	0.022320972	1.717833045	2.33E-14
31	12/11/2015 15:30	1	18000	18000	0.004522265	2	0.690781617	1	9.981669763	1	-0.002080146	1	0.227949433	1	-0.783508331	-2.940266333	-0.11232412	-0.067146285	1.07E-11	8.34E-13	15.50452275	387.3720824	399.2860782	0	0	1208.455306	30.19259964	31.13257295	0	0	304.6661712	302.7340842	100739.8789	1.146069478	1022.636907	0.024984457	0.014771123	0.021776365	3042.41471	4131.158548	0.019000912	73.64555667	1088.743839	297.4840913	-1.490504313	1.106135221	0.032744976	1.856397174	-1.58E-15
32	12/11/2015 16:00	1	18000	18000	0.008040651	2	0.831022613	1	6.75824058	1	0.125784214	1	0.154340109	1	0.060446294	-0.996547294	-0.006480944	-0.02275847	-1.82E-11	-1.40E-12	15.49246612	387.2991741	399.1485209	0	0	1197.501587	29.9365751	30.8604307	0	0	304.7965851	302.7573076	100688.2143	1.145506015	1022.488962	0.024999195	0.010001239	0.021578979	3015.068833	4136.68375	0.018837945	72.88613333	1121.614916	297.3334919	-1.142018243	0.955172336	0.030019615	1.489114178	-4.37E-14
33	12/11/2015 16:30	1	18000	18000	0.00827428	2	0.983425804	1	12.72860737	1	0.073813865	1	0.290696594	1	0.085368285	-0.033508334	-0.00576232	-0.000765265	-1.36E-11	-1.05E-12	15.48497378	387.2343296	399.1091912	0	0	1196.778523	29.92796342	30.85127938	0	0	304.713485	302.7901164	100667.2808	1.145147535	1022.484554	0.025007103	0.018837139	0.021565949	3013.57484	4144.500418	0.018832464	72.71262	1130.925578	297.3252299	-1.23024325	0.75530645	0.024865118	1.443815972	-2.86E-15
34	12/11/2015 17:00	1	18000	18000	0.004663041	2	1.175119467	1	4.308265107	1	-0.472227998	1	0.098362788	1	-0.803325455	-0.509770809	0.055865819	-0.011638671	-2.73E-11	-2.10E-12	15.52429836	387.8624232	399.7428568	-0.1	-0.1	1192.637426	29.79711104	30.71224729	0	0	304.5602726	302.4816547	100656.8498	1.146253905	1022.402524	0.024984216	0.006373909	0.021491327	3000.087858	4071.514498	0.018749185	73.68481333	1071.42664	297.2504816	-0.854585424	0.531038028	0.015950731	1.006266396	-1.37E-14
35	12/11/2015 17:30	1	18000	18000	0.00202024	1	0.144255198	2	2.746433255	2	-0.188413419	2	0.062670799	2	-1.431621701	2.004799041	0.719828619	0.045747464	5.40E-12	4.13E-13	15.87996683	395.9388669	408.4571573	0	0	1215.662605	30.31039547	31.25783274	0.3	0	304.0935714	301.933107	100679.7692	1.148372407	1022.689128	0.02493323	0.004061068	0.021906241	3052.462191	3944.47989	0.019075903	77.38567	892.017699	297.5391277	-0.369294498	-0.14549036	-0.009122007	0.397025291	5.60E-15
36	12/11/2015 18:00	1	18000	18000	0.000706274	1	1.078621042	1	-0.553151673	2	-0.319814317	1	-0.012616082	2	-1.334436868	3.529957731	0.552027928	0.080509993	1.44E-12	1.12E-13	16.1592526	402.1205764	415.0749556	0	0	1254.255546	31.21196107	32.21753347	0	1	303.5358123	301.4228698	100705.0372	1.150208228	1023.203462	0.02488485	-0.000817522	0.022601685	3144.04483	3829.427304	0.019650081	82.10222	685.3824741	298.0336135	-0.014684739	-0.080781697	-0.000941919	0.08211097	1.19E-15
37	12/11/2015 18:30	0	18000	18000	0.000703799	1	0.497545524	1	1.40227685	1	0.358010279	1	0.031969489	1	-1.104715233	1.06428858	1.509649672	0.024263941	2.80E-12	2.11E-13	16.86493508	418.9983975	432.6698858	0	0	1267.218798	31.48323092	32.50664514	0	1	303.0710619	301.0011751	100728.0724	1.15196352	1023.354213	0.024844353	0.002071623	0.022835283	3172.095817	3736.5556	0.019822922	84.89358	564.4597824	298.1825519	-0.01493743	-0.054077185	-0.000784048	0.056107785	8.72E-15
38	12/11/2015 19:00	0	18000	18000	0.000730576	1	0.820235191	1	0.628917633	1	-0.043803591	2	0.014326245	1	-2.258636673	-0.511620732	1.728707741	-0.011654315	8.96E-12	6.41E-13	17.69418554	438.2666318	451.7764314	0	0	1265.831403	31.35333154	32.36818188	0.1	0	302.3141779	300.1415862	100746.1281	1.155527202	1023.264496	0.024768963	0.000928341	0.022810282	3159.574051	3553.29834	0.019740152	88.91947	393.7242885	298.1162096	-0.078848926	-0.047775618	-0.00230416	0.092222405	-2.31E-16
39	12/11/2015 19:30	0	18000	18000	0.00098757	1	0.498971199	1	2.212160134	1	0.221459132	1	0.050376839	1	-0.774162859	-1.063840757	-0.835638481	-0.024226517	-3.17E-12	-2.29E-13	17.34837699	428.9684623	442.6405757	0	0	1257.092019	31.08376251	32.08095943	-0.1	0	302.0479111	299.8474427	100819.3415	1.157620709	1023.103027	0.02472672	0.003264419	0.022652799	3134.685087	3492.413334	0.019568412	89.75699	357.7282471	297.9836589	0.005351359	-0.094872817	-0.001633001	0.095037651	4.45E-15
40	12/11/2015 20:00	0	18000	18000	0.000584179	1	1.387415452	1	-4.687034172	1	-1.084890718	1	-0.106745434	1	0.229604006	-0.681332795	-0.100263112	-0.015517097	6.53E-12	4.72E-13	17.30796853	427.8531351	440.6143089	0	0	1250.450615	30.91115026	31.89712715	0	1	302.2256726	299.9346599	100876.0466	1.15801147	1023.004106	0.024720009	-0.006917104	0.02253312	3119.031055	3510.370954	0.019458461	88.85189333	391.3398983	297.8998185	0.026634819	-0.230894601	-0.007502189	0.232546797	9.26E-16
41	12/11/2015 20:30	0	18000	18000	0.002420106	2	-0.83204949	2	18.83810317	1	-2.343014209	2	0.429017864	1	-0.08092642	-3.673541007	0.09966243	-0.083661009	6.19E-12	4.33E-13	17.35808223	428.9614432	441.1390433	0	0	1213.183586	29.98078791	30.90741661	0.1	0	302.2393916	299.9039233	100896.3954	1.158776101	1022.462188	0.024712491	0.027800358	0.021861569	3025.764842	3504.033263	0.018866085	86.35091667	478.26842	297.3925387	0.046631207	-0.266287557	-0.005301317	0.270391635	2.80E-14
42	12/11/2015 21:00	0	18000	18000	0.001158624	1	1.599164981	1	-0.509227826	2	0.280104916	1	-0.011583169	2	-3.274343669	-2.267664641	-0.638890843	-0.051581516	2.47E-12	1.72E-13	17.14131884	421.8854166	435.2602252	0	0	1194.915858	29.40949754	30.30062366	0	1	300.6229732	298.6651874	100889.1223	1.163752557	1022.109476	0.024612191	-0.000750589	0.021532384	2967.894288	3256.770124	0.018502545	91.12999	288.8758357	297.0708621	-0.017367189	-0.104921508	-0.002337659	0.106374841	-4.71E-15
43	12/11/2015 21:30	0	18000	18000	0.000606879	1	0.832573112	1	0.50684219	2	0.633637734	1	0.011523118	2	-1.368893922	-0.909764074	1.05660292	-0.020683595	2.95E-12	1.99E-13	17.64946767	433.5655409	445.7596615	0	0	1187.886179	29.18085255	30.05796974	0.1	0	300.0900768	298.1482724	100906.5065	1.166073029	1021.968351	0.024565361	0.000746698	0.021405709	2945.327729	3158.176509	0.018357092	93.26039	212.8487798	296.9439367	-0.05436399	-0.110273433	-0.00454327	0.123029731	2.89E-15
44	12/11/2015 22:00	0	18000	18000	0.000929024	1	0.529790706	1	2.747101009	1	0.070319911	2	0.062445744	1	-0.4339979	0.658287364	-0.359215397	0.014963863	4.41E-12	3.01E-13	17.50454262	429.5983845	441.915288	0	0	1195.745373	29.34611269	30.23334381	0.1	0	300.077166	297.9845481	100946.6457	1.167104067	1022.062207	0.024542109	0.004046484	0.021547332	2963.186272	3127.496383	0.01846222	94.74627333	164.3101115	297.0444518	-0.027494905	-0.12140083	-0.003811737	0.124533773	-1.65E-16
45	12/11/2015 22:30	0	18000	18000	0.000734261	1	1.100179487	1	2.918428913	1	0.297891223	2	0.066367	1	1.098384771	3.51718535	0.24767386	0.079983117	-1.17E-11	-8.16E-13	17.60119758	432.3359963	445.0591994	0	0	1230.726897	30.23018954	31.17254137	0.2	0	300.5974085	298.3991894	101001.6529	1.165723199	1022.583983	0.024562874	0.004300582	0.022177699	3054.118126	3205.705016	0.019024841	95.27134	151.5868908	297.5481831	0.000189986	-0.064299062	-0.001306105	0.064312606	1.71E-15
46	12/11/2015 23:00	0	18000	18000	0.001457536	1	1.806791642	1	4.862676039	1	-0.800709746	1	0.110605427	1	0.615279108	1.519008689	-0.019611721	0.034551059	-1.56E-11	-1.11E-12	17.58124126	432.119085	445.2422526	0	0	1245.496558	30.61233419	31.57904239	0	1	300.9059245	298.6315874	101016.3911	1.164815705	1022.81049	0.024578417	0.007167232	0.022443848	3093.177011	3250.280853	0.019268154	95.16645333	157.1038418	297.7605399	-0.032340025	-0.016204113	0.000109854	0.036172677	1.34E-14
47	12/11/2015 23:30	0	18000	18000	0.000931505	1	1.244228305	1	3.357554645	1	-0.226998976	1	0.076377539	1	0.260176687	0.7835282	0.538155686	0.017823673	4.05E-12	2.85E-13	17.8195521	438.0725486	451.1570459	0	0	1253.243815	30.80951242	31.78891334	0	1	301.0255691	298.7298769	101027.4577	1.164472174	1022.927111	0.024583814	0.004949265	0.022583454	3113.441638	3269.295607	0.019393726	95.23279667	155.8539691	297.8697934	-0.002750479	-0.01588302	0.000909897	0.016145072	8.83E-16
48	13/11/2015 0:00	0	18000	18000	0.000358526	1	0.804423414	1	3.843879754	1	0.092436895	2	0.087462801	1	0.695970495	2.399767614	0.279450577	0.054603789	-1.24E-12	-8.81E-14	17.93132878	441.1664576	454.9056635	0	0	1276.832586	31.41405279	32.43290167	0.5	0	301.3756401	298.9929758	101037.1284	1.163289747	1023.2842	0.02460311	0.00566759	0.023008524	3174.837073	3320.671906	0.019778842	95.60827333	145.8348336	298.197045	-0.017956594	-0.054213889	-0.001824938	0.057139439	1.16E-15
49	13/11/2015 0:30	0	18000	18000	0.000345135	1	0.867177087	1	3.080062883	1	0.172724446	2	0.070101932	1	0.731483202	2.582811433	-0.068882102	0.058784538	-2.16E-12	-1.57E-13	17.88279044	440.4030895	454.291584	0	0	1302.036561	32.06551719	33.12777648	-0.2	0	301.6749028	299.2697354	101031.7208	1.16186203	1023.669201	0.024627202	0.004542605	0.023462699	3240.503379	3375.473955	0.020194049	96.00143333	134.9705764	298.5409967	-0.004706874	-0.089422689	-0.002233775	0.089574336	3.31E-15
50	13/11/2015 1:00	0	18000	18000	0.000779419	1	2.013324702	1	3.424817247	1	-0.164763327	1	0.077953176	1	0.162788677	0.130715195	-0.463530274	0.002975243	-6.99E-12	-5.16E-13	17.67054974	435.2650861	449.0635474	0.1	0.1	1303.109515	32.09849629	33.16297801	0	1	301.7121496	299.3313393	101031.8807	1.161610087	1023.689372	0.024632232	0.005051366	0.023482034	3243.841339	3387.779036	0.020215074	95.75126667	143.9376972	298.5583174	-0.041555984	-0.039524034	-0.000978014	0.05735857	1.52E-15
51	13/11/2015 1:30	0	18000	18000	0.000719455	1	1.579920366	1	4.406881915	1	0.437704659	2	0.100309883	1	0.099455622	-0.101724352	-0.653974745	-0.00231546	7.14E-12	5.35E-13	17.368426	428.0128845	441.497784	0	0	1301.48976	32.07281918	33.13557033	0.4	0	301.7280949	299.368993	100999.7867	1.161106442	1023.674682	0.024643159	0.00650008	0.023452846	3240.216816	3395.319421	0.020198704	95.43187	155.102605	298.539509	-0.003812918	-0.068026912	-0.00106615	0.068142027	3.39E-15
52	13/11/2015 2:00	0	18000	18000	0.000326551	1	1.582829531	1	3.214101523	1	-0.127096928	2	0.073150663	1	-0.335546446	-0.419266976	-0.46391514	-0.009542218	-2.02E-12	-1.53E-13	17.15965471	422.8683311	436.5065371	0.5	0.5	1297.195053	31.96700144	33.0226361	0.1	0	301.6025009	299.2419529	100956.8714	1.161152839	1023.610705	0.024643172	0.004740163	0.023375455	3228.154139	3369.937286	0.020131248	95.79270667	141.7831468	298.4767808	-0.018798724	-0.084901623	-0.003032926	0.087010783	6.35E-15
53	13/11/2015 2:30	0	18000	18000	0.00015355	1	1.362228222	1	2.86036323	1	0.425024512	1	0.065094445	1	-0.224900903	-0.452867484	0.230624864	-0.010306089	-1.23E-12	-9.17E-14	17.26574892	425.4254841	439.2197096	0	0	1292.732167	31.85272822	32.90070545	0.4	0	301.3237926	299.1568134	100941.7519	1.16136015	1023.542546	0.024639851	0.00421812	0.023295034	3216.132653	3353.019448	0.020058407	95.91750667	136.8867954	298.4140628	0.007350014	-0.087100262	-0.002363576	0.08744178	-1.33E-15
54	13/11/2015 3:00	0	18000	18000	0.00058734	1	1.438817311	1	2.669300991	1	-0.067365951	1	0.060736993	1	-0.419279403	-1.330665265	-0.271839348	-0.030277817	-1.37E-12	-1.02E-13	17.14306246	422.411285	435.9996236	-0.2	-0.2	1279.080288	31.51700283	32.54264961	0	0	301.1681418	298.9980755	100886.0941	1.161485244	1023.343592	0.024640363	0.003935757	0.023049027	3180.480215	3321.674639	0.019844443	95.7493	141.1944239	298.226846	-0.011037395	-0.075753162	-0.001332735	0.076564625	-6.89E-15
55	13/11/2015 3:30	0	18000	18000	0.000105189	1	0.478918803	1	1.123002117	1	0.085381331	2	0.025547255	1	-0.576501466	-2.294559072	-0.555295825	-0.052199088	-2.52E-12	-1.87E-13	16.90073632	416.2567872	429.3670238	0	0	1256.154541	30.93846585	31.92621393	0.4	0	300.8454379	298.7798853	100856.9138	1.162254516	1023.002191	0.024629506	0.001655462	0.022635905	3121.195186	3279.007246	0.019475859	95.1872	157.8120608	297.9114311	0.009895301	-0.12055093	-0.003994088	0.121022297	-3.08E-15
56	13/11/2015 4:00	0	18000	18000	0.000464554	1	1.020415995	1	2.04736561	1	0.101230492	2	0.046569254	1	-0.374476871	-1.256264887	0.103736437	-0.028574925	-7.62E-12	-5.59E-13	16.94873172	417.4064376	430.426266	0	0	1243.393488	30.62178664	31.58910137	-0.1	0	300.7415936	298.6381582	100816.9097	1.162485712	1022.814999	0.024627591	0.003017688	0.022405951	3088.022007	3251.549018	0.019274173	94.97079667	163.5270116	297.7326477	0.021786298	-0.084804244	-0.001416607	0.087569454	2.36E-15
57	13/11/2015 4:30	0	18000	18000	0.000417859	1	0.628666071	1	0.906819492	1	-0.214040374	1	0.02062557	1	-0.117450801	-0.947224671	-0.496104252	-0.021544584	1.67E-12	1.23E-13	16.72544219	411.90839	424.6631953	0	0	1233.695299	30.38302	31.33507418	-0.2	0	300.6933385	298.5937049	100801.6493	1.162588973	1022.674943	0.024627653	0.001336537	0.02223119	3063.480052	3242.978021	0.01912214	94.46502667	179.4979687	297.5992978	0.010126331	-0.108922012	-0.002943935	0.109431321	-4.66E-15
58	13/11/2015 5:00	0	18000	18000	0.000262291	1	0.445318057	1	1.213932828	1	0.566176236	1	0.027617007	1	0.605913601	0.417738961	0.256444596	0.009503573	-2.44E-12	-1.79E-13	16.82746197	414.7526983	427.6579017	-0.2	-0.2	1236.984956	30.48842714	31.4472029	-0.1	0	301.042746	298.8232124	100798.4254	1.161612068	1022.739865	0.024647371	0.001789582	0.022290469	3074.009798	3287.44169	0.019189254	93.50766	213.4318918	297.6566256	0.005726633	-0.083155772	-0.001588164	0.083367854	-1.72E-15
59	13/11/2015 5:30	0	18000	18000	0.000212742	1	0.419510403	1	0.369900042	1	-0.032231596	2	0.008417436	1	0.709278511	0.279447881	0.232650956	0.006359109	-1.06E-12	-7.78E-14	16.91800191	417.3352759	430.3481913	0	0	1238.80617	30.5590174	31.52230817	-0.2	0	301.2548903	299.0920939	100804.2697	1.160603735	1022.785173	0.024668118	0.00054545	0.022323288	3081.305737	3340.20877	0.019234203	92.24889667	258.9030333	297.6962468	-0.002962017	-0.051666664	-0.001109266	0.051763387	1.90E-15
60	13/11/2015 6:00	0	18000	18000	0.000146695	1	0.449190521	1	0.159450226	2	0.171465433	2	0.003627737	2	-0.529743775	-1.773921776	0.87445542	-0.040359444	-3.55E-12	-2.50E-13	17.32065561	427.0370559	440.2938278	0	0	1221.31433	30.11124335	31.0460794	0.4	0	301.0356902	298.8913636	100791.0921	1.16143027	1022.521028	0.024654786	0.000235077	0.022008085	3035.759192	3300.746894	0.018949123	91.97188667	264.9877015	297.4475473	-0.041466205	-0.051616842	-0.002809296	0.066269425	-1.65E-16
61	13/11/2015 6:30	0	18000	18000	0.00018147	1	0.285392215	1	0.117799886	1	-0.237932321	1	0.00267989	1	-0.241059583	-1.592781252	-0.942412021	-0.036235004	7.93E-12	5.66E-13	16.90305458	416.5852338	429.2208788	0	0	1205.465806	29.70937898	30.619052	0	0	300.8724902	298.8000486	100798.0211	1.162043665	1022.285639	0.024645559	0.000173657	0.021722494	2995.44989	3282.930056	0.018693355	91.24318333	287.4801663	297.2247089	-0.018532824	-0.055458852	-0.002203192	0.058514989	9.17E-16
62	13/11/2015 7:00	0	18000	18000	0.000776134	1	0.062930278	2	1.705685062	1	1.424493229	1	0.038797869	1	-0.395448819	0.2970057	0.237754241	0.006755754	-1.75E-11	-1.24E-12	17.02433337	419.2198204	432.0735019	-0.6	-0.6	1209.524963	29.78424039	30.6985741	-0.4	0	300.7778834	298.6503781	100832.7001	1.162992728	1022.32703	0.024624742	0.002514102	0.02179564	3004.030961	3253.90858	0.018740994	92.32069333	249.8776185	297.2723656	0.015953368	-0.045093684	0.000895453	0.047840904	-2.22E-15
63	13/11/2015 7:30	0	18000	18000	0.000417589	1	0.467778887	1	0.122759388	2	-0.270372959	2	0.002792018	2	-0.285379683	-0.923492463	-0.883739331	-0.021003751	1.24E-11	8.92E-13	16.64293819	409.4363465	421.8512112	0	0	1201.230451	29.55171747	30.451615	0	1	300.7044868	298.5424654	100892.6994	1.164208905	1022.190287	0.024601206	0.000180923	0.021646173	2982.352319	3233.123041	0.018593032	92.2437	250.7707225	297.1517383	-0.031598737	-0.038047128	-0.001663758	0.049485677	-2.57E-15
64	13/11/2015 8:00	1	18000	18000	0.000454208	1	0.739926793	1	0.659906911	1	0.145464924	2	0.015018205	1	1.701043149	3.692387399	0.169582435	0.084031594	4.42E-13	3.28E-14	16.69092841	411.3169163	424.0367649	0	0	1237.000493	30.48357859	31.44204463	-0.1	0	301.1494557	299.1866713	100938.3463	1.161813574	1022.743389	0.024643142	0.00097318	0.022290749	3077.787375	3358.943974	0.019186167	91.62961333	281.1565985	297.6771503	0.000355028	-0.050539711	-0.000414788	0.05054266	7.53E-16
65	13/11/2015 8:30	1	18000	18000	0.000483589	1	1.088701648	1	0.625689714	1	0.449774312	1	0.014252724	1	2.516168361	2.935490881	-0.204761033	0.066868193	-2.41E-12	-1.84E-13	16.55089449	409.0397024	421.9534705	-0.3	-0.3	1263.541841	31.22724146	32.23381457	-0.3	0	301.7505221	300.1421698	100970.16	1.158150406	1023.192211	0.024714054	0.000923577	0.022769024	3153.865331	3553.420055	0.019659816	88.75577	399.5547238	298.0858877	0.025792332	-0.08598728	0.000176178	0.089772422	-1.21E-14
66	13/11/2015 9:00	1	18000	18000	0.000824904	1	3.801135561	1	0.523017642	2	-0.573550403	1	0.011931901	2	4.057684205	3.665666805	-0.474757046	0.083626956	-1.46E-12	-1.16E-13	16.25961423	403.7348907	416.4236889	0	0	1295.246747	32.16166732	33.2304128	0	1	302.6784664	301.6900017	101014.7731	1.152305407	1023.762827	0.024830533	0.000773187	0.023340347	3249.674983	3889.292775	0.020255348	83.55439333	639.6177918	298.5885507	0.105729464	-0.052112903	0.00379467	0.117935888	1.53E-14
67	13/11/2015 9:30	1	18000	18000	0.000677932	1	1.27916963	1	4.67605573	1	0.059892912	1	0.106698176	1	0.520125476	-6.986678854	-0.590694317	-0.159421943	1.74E-11	1.33E-12	15.98926146	397.1327824	409.052957	0	0	1223.145189	30.37983044	31.33168161	-0.2	0	302.7117374	301.8885276	101053.0196	1.15276936	1022.730375	0.024837469	0.006914042	0.022041077	3070.797087	3934.309248	0.01912011	78.05174667	863.5121606	297.6391526	0.37139496	0.129266997	0.011710547	0.393422559	1.35E-14
68	13/11/2015 10:00	1	18000	18000	0.009347889	1	-4.869023456	2	46.19958178	1	3.018736667	1	1.054844428	1	1.687112715	0.211706579	-0.141655474	0.004833756	-7.59E-11	-5.84E-12	15.89966	395.5469544	407.5575871	0	0	1223.342411	30.43394416	31.38924262	0	1	303.3383918	302.5335075	101105.1541	1.150881374	1022.774461	0.024877699	0.068353919	0.022044631	3077.853994	4083.704785	0.019154564	75.36916	1005.850792	297.6775121	-0.007613667	0.010542706	0.002701395	0.013282098	4.70E-14
69	13/11/2015 10:30	1	18000	18000	0.010833361	1	3.216286591	1	7.102885636	1	2.533512404	1	0.162084973	1	-1.501590787	-0.286049278	0.040645152	-0.006527529	-4.43E-11	-3.40E-12	15.95761124	396.0008433	408.450731	0	0	1223.45659	30.36105054	31.31170686	0.1	0	303.5874198	301.9608669	101165.5049	1.153784363	1022.721406	0.024815797	0.010503106	0.022046688	3072.314904	3950.824779	0.019108153	77.76388667	878.5098755	297.6474096	-0.430458605	0.05469274	-0.00027292	0.433919325	4.29E-14
70	13/11/2015 11:00	1	18000	18000	0.013067057	2	4.792305219	1	8.144985908	1	-0.320367127	2	0.185552034	1	-4.568406257	-6.670879865	-0.205057958	-0.151970223	-3.13E-11	-2.28E-12	15.96246536	393.7247925	405.2966186	0	0	1162.51688	28.6742497	29.52073461	0	0	302.161141	300.2286241	101197.3922	1.16155617	1021.711389	0.024665663	0.012023772	0.020948555	2902.537658	3571.490729	0.018034904	81.26964	668.9530709	296.7009114	-0.575918743	-0.445107582	-0.020489545	0.728164116	-2.42E-14
71	13/11/2015 11:30	1	18000	18000	0.005673253	2	-0.975026857	1	11.50595337	1	-0.29183866	1	0.261590988	1	-5.505330035	-3.147286181	1.407717537	-0.07155441	-3.62E-11	-2.47E-12	16.70724923	409.2416181	422.5409291	0	0	1138.423969	27.88552805	28.6854366	0.1	0	301.4464454	298.1551983	101199.3129	1.170008705	1021.217603	0.024494853	0.016951096	0.0205144	2822.753251	3159.480109	0.017533545	89.34233333	336.7268584	296.2392863	-0.395031963	-0.432883405	-0.022815956	0.586480061	-3.88E-14
72	13/11/2015 12:00	1	18000	18000	0.006760796	2	1.974573013	1	13.08634963	1	-1.898660245	2	0.298141665	1	5.646188367	8.640248045	-2.302775907	0.196847708	3.55E-11	2.78E-12	15.54632833	383.6680133	397.1227569	0	0	1218.510365	30.07163113	31.00397111	0.1	0	302.3587149	300.2967154	101165.596	1.160307765	1022.523099	0.024679011	0.01931958	0.021957557	3043.030528	3585.77949	0.018923908	84.86385	542.7489623	297.4874691	-0.398814867	-0.386223357	-0.018080784	0.555471597	-3.49E-15
73	13/11/2015 12:30	1	18000	18000	0.00424326	2	2.91416833	1	6.075800296	1	0.079079963	1	0.138537385	1	2.234092064	-0.445437006	-2.3517864	-0.010156634	-4.92E-12	-4.12E-13	14.43919928	357.4678349	371.1563561	0.2	0.2	1210.112997	29.95848071	30.88370973	0.1	0	302.7417518	301.146749	101133.3375	1.156713732	1022.472448	0.024756763	0.008977223	0.021806237	3030.613853	3768.391875	0.018851887	80.42194	737.7780223	297.4192473	-0.356585027	-0.272862997	-0.016480133	0.449309126	8.01E-15
74	13/11/2015 13:00	1	18000	18000	0.006881564	2	1.208206142	1	2.911473967	1	0.379252868	1	0.066412485	1	1.074702509	0.273380374	-0.213943503	0.006235972	9.77E-12	8.27E-13	14.31294866	355.0794297	368.916404	0	0	1210.406968	30.02809735	30.95769812	0.1	0	303.1052465	301.5564972	101060.7019	1.154281639	1022.520127	0.024808265	0.004303529	0.021811534	3035.47461	3859.272794	0.018896198	78.65405667	823.7981837	297.4459832	-0.356605723	-0.1292394	-0.003087325	0.379315166	-9.94E-15
75	13/11/2015 13:30	1	18000	18000	0.019362546	1	13.49588062	1	-86.13719199	1	4.67165061	2	-1.966718231	1	2.559212142	4.377711993	1.560395764	0.099953641	-2.64E-11	-2.20E-12	14.95666225	372.5706973	385.1666221	0	0	1250.441923	31.14852842	32.14995211	0	1	303.9287391	302.5360214	100974.8237	1.149074084	1023.188416	0.024910016	-0.127443341	0.022532964	3146.060836	4084.296601	0.01960967	77.02821667	938.235766	298.0443562	-0.117408572	0.045211521	0.007071359	0.126011343	3.68E-14
76	13/11/2015 14:00	1	18000	18000	0.005291095	1	1.808964349	1	-2.012760865	2	-0.078949892	1	-0.046001821	2	2.648875219	-3.811753926	0.858208625	-0.087117961	1.32E-11	1.04E-12	15.2811474	382.2306485	393.7453489	0.2	0.2	1206.079723	30.16793323	31.10634744	0	1	305.044625	303.5542275	100896.6538	1.14476256	1022.640292	0.025013217	-0.002980918	0.021733557	3044.659995	4330.218208	0.018985209	70.31193	1285.558213	297.4964039	-0.161148298	0.077411271	0.005764889	0.1788701	4.13E-14
77	13/11/2015 14:30	1	18000	18000	0.021219249	1	-2.379826785	1	6.848590251	1	0.261038258	1	0.156564486	1	0.669352181	-2.076283652	0.01248763	-0.047465576	-3.24E-11	-2.51E-12	15.26749013	382.3713861	393.7815225	0	0	1183.19878	29.63298838	30.53791816	0.1	0	305.2851454	303.8118699	100854.904	1.143552414	1022.336574	0.02504481	0.010145379	0.021321242	2989.433868	4394.448032	0.018644744	68.02751667	1405.014165	297.1912265	-0.207912848	0.028212894	0.004053262	0.209857449	3.76E-16
78	13/11/2015 15:00	1	18000	18000	0.008436118	1	5.566141121	1	-14.65853332	1	-0.110935979	1	-0.335197669	1	0.724439126	-1.338010215	0.120507336	-0.03059637	-5.16E-13	-3.94E-14	15.30356145	383.7311407	394.9443457	0.5	0.5	1168.023285	29.28775169	30.17140429	0	1	305.3822215	304.0910638	100827.5339	1.142343232	1022.14348	0.02507463	-0.021720809	0.02104778	2953.80389	4464.983739	0.018425093	66.15486333	1511.179849	296.9917102	-0.220399641	0.082621199	0.00516029	0.235433415	-1.35E-14
79	13/11/2015 15:30	1	18000	18000	0.012492709	2	2.720116761	1	7.461825106	1	-0.358253236	1	0.170687401	1	0.890639715	-5.16230914	0.163980612	-0.118086543	1.70E-11	1.23E-12	15.34705256	385.5851003	396.2960462	0	0	1112.571723	27.95266894	28.75648957	0.1	0	305.5223453	304.4350717	100741.7382	1.140663456	1021.382881	0.025124375	0.011060544	0.020048543	2816.755818	4553.245123	0.017576212	61.8626	1736.489306	296.2041264	-0.155570344	-0.141487325	0.001677358	0.2102941	3.04E-15
80	13/11/2015 16:00	1	18000	18000	0.009867743	1	3.72602455	1	10.19081147	1	-0.002320393	1	0.233050362	1	-0.704314209	-0.514263028	0.086238898	-0.011760514	-5.44E-12	-3.92E-13	15.38878904	386.5599286	397.380137	0.5	0.5	1107.491825	27.8197303	28.61581455	0.1	0	305.384676	304.1630752	100670.9402	1.140939114	1021.299792	0.025119581	0.015101663	0.019957003	2801.389646	4483.335541	0.017491734	62.48449667	1681.945894	296.1137423	0.000762099	-0.244024369	-0.003810912	0.244055315	2.01E-14
81	13/11/2015 16:30	1	18000	18000	0.004642242	1	1.857502895	1	11.18545905	1	0.242909989	1	0.255734739	1	-0.642042212	0.554404207	0.037978148	0.012675422	1.33E-11	9.58E-13	15.41366578	386.9890093	398.1449963	0.1	0.1	1113.756145	27.96293842	28.76735829	0.1	0	305.3991633	303.9152577	100639.8153	1.141453946	1021.376118	0.025106877	0.016571611	0.020069886	2814.939833	4420.454279	0.017582738	63.67987667	1605.514446	296.1934672	-0.338873372	-0.209796577	-0.010720485	0.398703769	-8.73E-15
82	13/11/2015 17:00	1	18000	18000	0.004267469	1	7.301659568	1	-1.964427507	2	-0.165844453	1	-0.044900678	2	-0.72808538	1.941972552	0.43624777	0.044387428	-1.66E-11	-1.21E-12	15.62610432	391.9126264	403.4844789	0	0	1134.89579	28.46390763	29.2978386	0	1	305.0601132	303.6345464	100652.0597	1.142429462	1021.657856	0.025080635	-0.002909564	0.020450822	2865.719421	4350.153464	0.017901169	65.87628333	1484.434043	296.489282	-0.169007165	-0.131269531	-0.001056016	0.21400053	-3.16E-15
83	13/11/2015 17:30	NA	NA	NA	NA	NA	NA	NA	NA	NA	NA	NA	NA	NA	NA	NA	NA	NA	NA	NA	NA	NA	NA	NA	NA	NA	NA	NA	NA	NA	NA	NA	NA	NA	NA	NA	NA	NA	NA	NA	NA	NA	NA	NA	NA	NA	NA	NA	NA
84	13/11/2015 18:00	1	18000	18000	0.002848575	1	5.936335736	1	4.181287777	1	0.064690053	1	0.095456482	1	NA	NA	NA	NA	-1.18E-11	-9.22E-13	15.86388601	396.0325502	408.7847339	0	0	1236.975662	30.88036724	31.86435007	0	1	303.7996218	302.4036159	100710.7194	1.146688075	1023.028906	0.02496441	0.00618558	0.022290302	3110.818221	4053.227711	0.019438854	76.74916	942.4094899	297.8556848	-0.072553288	0.011143133	0.001202504	0.073413862	7.41E-15
85	13/11/2015 18:30	NA	NA	NA	NA	NA	NA	NA	NA	NA	NA	NA	NA	NA	NA	NA	NA	NA	NA	NA	NA	NA	NA	NA	NA	NA	NA	NA	NA	NA	NA	NA	NA	NA	NA	NA	NA	NA	NA	NA	NA	NA	NA	NA	NA	NA	NA	NA	NA
86	13/11/2015 19:00	0	17999	17999	0.000934885	1	0.557912009	1	1.519820684	1	0.134533009	1	0.034649105	1	NA	NA	NA	NA	3.97E-13	3.05E-14	15.97063002	396.5869871	409.0769395	0.2	0.2	1229.530689	30.53203731	31.49360112	0.2	0	303.1570066	300.9958313	100775.2977	1.152943595	1022.800951	0.024832269	0.002245262	0.022156143	3077.700488	3735.391396	0.019217023	82.39298543	657.6909075	297.6766785	-0.11137623	-0.063344583	-0.004768343	0.128218321	1.04E-14
87	13/11/2015 19:30	0	18000	18000	0.000280838	2	-0.033927381	1	1.159442472	1	0.150997805	1	0.026416434	1	-1.707369153	-0.519486922	0.908614699	-0.011835854	1.42E-12	1.06E-13	16.42207135	406.7133327	419.4571739	0.1	0.1	1227.481484	30.40012887	31.35327239	0.1	0	302.658975	300.3460006	100825.7355	1.15607474	1022.713184	0.024766263	0.001711785	0.022119217	3065.937537	3596.152879	0.019133034	85.25604	530.215342	297.6126926	-0.064263416	-0.101906922	-0.006173109	0.120635461	-7.14E-16
88	13/11/2015 20:00	0	18000	18000	0.000170199	2	-0.156343835	2	1.137825656	1	0.147459426	1	0.025922582	1	-0.139627197	-2.539488579	0.182406293	-0.057856052	2.58E-12	1.88E-13	16.51411026	408.744986	421.2701114	0.2	0.2	1202.190437	29.75572437	30.66828129	0.2	0	302.5697101	300.2928839	100869.0203	1.157060772	1022.338042	0.024751257	0.001679783	0.021663472	3002.235866	3584.974128	0.018722847	83.74498	582.7382615	297.2624061	-0.073486807	-0.11139164	-0.007110766	0.133637462	1.15E-14
89	13/11/2015 20:30	0	18000	18000	0.000112248	1	0.125771526	1	0.182571796	1	0.039332988	1	0.004158565	1	-0.577764349	0.710141254	0.433058311	0.01617538	-6.95E-12	-5.03E-13	16.72440683	413.5639181	426.4212837	0.1	0.1	1210.591923	29.93571874	30.85952067	0.2	0	302.3127813	300.0733031	100889.3819	1.158061475	1022.438857	0.024728167	0.000269475	0.021814867	3021.006296	3539.082565	0.0188374	85.36128333	518.0762693	297.366292	-0.042571613	-0.070241389	-0.004659919	0.082267307	1.66E-15
90	13/11/2015 21:00	0	18000	18000	0.001382536	2	-0.892756362	1	3.795631058	1	0.479937742	1	0.086489455	1	1.053997393	2.783879593	-0.84570371	0.063435098	1.39E-11	1.05E-12	16.32679795	404.1436028	416.8955953	0	0	1237.904121	30.64232393	31.61095712	-0.2	0	302.9702943	300.4742305	100921.2361	1.156568763	1022.856749	0.02475339	0.005604517	0.022307033	3093.290729	3623.26483	0.019287252	85.37302333	529.9741013	297.7611547	-0.067126856	-0.122495494	-0.007741784	0.139896734	1.98E-14
91	13/11/2015 21:30	0	18000	18000	0.005059133	2	3.101785286	1	11.36327966	1	-1.237726789	1	0.259092247	1	1.685619252	1.257987551	-0.28994527	0.028683165	-1.36E-11	-1.05E-12	16.16644148	400.9079732	413.8026731	0	0	1248.545949	30.96241226	31.95171441	-0.1	0	303.6358014	301.1165493	100951.8742	1.154310659	1023.054209	0.024798777	0.016789178	0.022498798	3126.551987	3761.768023	0.019491112	83.11389667	635.2160355	297.9401451	0.355590166	-0.071095972	0.007337188	0.362702133	1.24E-14
92	13/11/2015 22:00	0	18000	18000	0.001319625	2	-0.342367031	1	3.173057025	1	0.644683767	1	0.07233187	1	-0.614503942	2.469177476	0.232445939	0.056286484	-9.79E-12	-7.66E-13	16.28705451	403.4993752	416.7279117	0.1	0.1	1275.111512	31.58991692	32.6203924	0.1	0	303.3264283	300.8826458	100973.3681	1.155176556	1023.415736	0.024774239	0.004687105	0.02297751	3190.595922	3710.807033	0.019890907	85.98118667	520.2111111	298.2801508	0.013726193	-0.157494126	-0.007208089	0.158255378	2.44E-15
93	13/11/2015 22:30	0	18000	18000	0.000808372	1	0.333711581	1	1.934654047	1	0.472032686	1	0.044091602	1	-0.617376207	1.542939212	0.321383712	0.035164252	6.80E-12	5.34E-13	16.44557235	407.0792376	420.5937266	-0.2	-0.2	1292.023277	31.98160815	33.03822367	0.3	0	303.0266991	300.6478657	100980.6555	1.155988776	1023.640454	0.024753121	0.002857136	0.02328226	3230.39004	3660.260557	0.020140559	88.25574	429.8705165	298.4884234	-0.025311484	-0.039655186	-0.000780957	0.047051194	-2.49E-15
94	13/11/2015 23:00	0	18000	18000	0.000330422	1	0.643131468	1	0.306175802	2	-0.209090798	1	0.006976819	2	-0.410841605	0.467105806	-0.005984214	0.010643926	1.25E-12	9.87E-14	16.45515529	407.0126298	420.4506797	0	0	1297.777478	32.10008139	33.16466999	-0.2	0	302.8341383	300.4917476	101003.5572	1.156799207	1023.707312	0.024734657	0.000452098	0.023385951	3243.092097	3626.982301	0.020216085	89.41571333	383.8902041	298.5544309	0.054115788	-0.148583243	-0.002914244	0.158158121	3.06E-15
95	13/11/2015 23:30	0	18000	18000	0.001111429	1	0.992092423	1	2.284858107	1	-0.115180634	1	0.052062256	1	-0.142151679	-0.789829636	0.061395559	-0.017996878	2.59E-11	2.03E-12	16.48788475	407.6957871	421.0870013	0	0	1290.081222	31.89982749	32.95095735	0.1	0	302.869194	300.4377453	101016.7131	1.157246539	1023.589597	0.024726992	0.003373634	0.023247264	3223.280102	3615.532609	0.020088428	89.15090667	392.2525072	298.4513768	-0.064718042	-0.104762923	-0.003895776	0.123202565	-4.47E-16
96	14/11/2015 0:00	0	18000	18000	0.001264053	1	-1.224779498	1	4.328333106	1	1.526776067	1	0.09862305	1	-0.037354532	0.036779991	-0.303441582	0.000838049	7.31E-12	5.77E-13	16.34771698	404.318607	417.6303019	-0.3	-0.3	1290.175174	31.90915463	32.96090939	0	0	302.9359649	300.4235515	100989.7688	1.156988396	1023.594667	0.02473242	0.006390774	0.023248957	3223.362551	3612.528439	0.020094374	89.22732667	389.1658878	298.4518068	-0.027665035	-0.161546532	-0.007587525	0.164073784	-1.94E-14
97	14/11/2015 0:30	0	18000	18000	0.000945941	1	-0.011557914	1	4.604951229	1	0.43298551	1	0.104929292	1	0.08687706	-2.158285034	-0.332870862	-0.049179092	3.37E-12	2.64E-13	16.19387834	400.6129738	413.5642233	0	0	1267.725209	31.36167602	32.37707536	-0.1	0	302.9538498	300.4565742	100975.8677	1.156944374	1023.275699	0.024738544	0.006799418	0.022844409	3167.6219	3619.52117	0.019745468	87.51494333	451.8992691	298.1588747	-0.028342216	-0.113850134	-0.004788661	0.117422593	-6.18E-15
98	14/11/2015 1:00	0	18000	18000	0.001294576	1	0.966864776	1	6.531400223	1	0.337423317	2	0.148803804	1	-0.398297263	-1.136253253	0.089093794	-0.025887069	5.12E-12	3.96E-13	16.23714828	401.604602	414.5056062	-0.2	-0.2	1256.324794	31.07354878	32.07007997	0	0	302.7207398	300.3051992	100944.7989	1.157298988	1023.105129	0.024733691	0.009642487	0.022638973	3137.554524	3587.563274	0.019561905	87.45642333	450.0087497	297.9989874	-0.066178819	-0.141498007	-0.006381829	0.156339534	-3.31E-15
99	14/11/2015 1:30	0	18000	18000	0.001357792	1	0.761804548	1	4.776243211	1	-0.01888843	1	0.108852037	1	0.885066934	-4.703105764	-0.589037399	-0.107185212	-7.30E-12	-5.52E-13	15.95009383	395.0396311	407.1949943	0	0	1206.39019	29.87894246	30.79918967	0	0	303.0592397	300.6421027	100921.1976	1.156260095	1022.416056	0.024767229	0.007053612	0.021739152	3016.22751	3659.027391	0.018801264	82.43249333	642.7998808	297.3398972	-0.004744155	-0.100384042	-0.003946029	0.100573526	4.31E-14
100	14/11/2015 2:00	0	18000	18000	0.001457173	1	-0.535878848	2	7.495939981	1	0.806186679	1	0.170768738	1	-1.044472282	-0.464582001	0.242847505	-0.010583874	3.68E-12	2.75E-13	16.07595364	397.7434177	409.9938861	0.2	0.2	1202.881362	29.76110498	30.67399703	0.1	0	302.6625051	300.2449224	100892.6283	1.157514069	1022.340437	0.024741513	0.011065814	0.021675923	3003.481539	3574.906371	0.018726271	84.01567	571.4248315	297.2693179	-0.031849843	-0.188045323	-0.008403763	0.190908562	-1.20E-14
101	14/11/2015 2:30	0	18000	18000	0.004694442	1	3.212730295	1	6.004170876	1	-0.482330889	1	0.136821232	1	0.734605654	-0.573813347	-0.380601146	-0.013075885	2.19E-12	1.65E-13	15.88701884	393.5012647	405.5374697	0	0	1195.675485	29.61536211	30.51919924	-0.1	0	303.0124259	300.5245835	100875.6398	1.156306636	1022.260758	0.024768729	0.008866016	0.021546073	2988.269957	3633.959662	0.018633528	82.23178667	645.6897052	297.1847419	0.16920223	-0.139338271	-0.002192021	0.219201627	5.04E-15
102	14/11/2015 3:00	0	18000	18000	0.004767673	1	3.24521382	1	11.78746505	1	-0.286897704	1	0.268588422	1	-0.208750537	1.009916038	0.189994742	0.023011882	1.71E-11	1.29E-12	15.97382713	395.6187577	407.8630955	0	0	1206.129474	29.87182973	30.79163212	0	0	302.7689696	300.4451234	100857.2876	1.156288613	1022.408092	0.024766686	0.01740453	0.021734453	3013.599873	3617.095063	0.018796737	83.31547333	603.4951904	297.3253683	0.108401436	-0.081059633	0.002647079	0.135382947	-4.03E-14
103	14/11/2015 3:30	0	18000	18000	0.002161383	2	1.86875844	1	5.288448414	1	-0.327109428	1	0.12052102	1	0.420110579	-2.126352482	-0.14389781	-0.04845848	-7.18E-11	-5.35E-12	15.89414983	394.0135157	406.0349449	0	0	1183.196351	29.33125453	30.21757388	-0.1	0	302.9089073	300.6052022	100816.7505	1.155447201	1022.0972	0.024789845	0.007809762	0.021321199	2957.874976	3651.140064	0.018452768	81.01236667	693.2650878	297.0146131	0.619659624	0.162296249	0.025157525	0.641054617	2.52E-15
104	14/11/2015 4:00	0	18000	18000	0.000596214	1	0.809813399	1	4.055466857	1	0.107726134	2	0.09234587	1	-2.22884028	1.51931094	0.941095704	0.034595793	2.81E-12	2.06E-13	16.3577662	404.485408	417.0459546	0	0	1201.751327	29.71621369	30.62631172	0	1	301.9755143	299.7581119	100786.4394	1.158193512	1022.305383	0.024727423	0.005984012	0.021655559	2995.794744	3474.103528	0.018697704	86.23216667	478.3087835	297.2266265	-0.050530528	-0.049753014	-0.002037902	0.07094258	2.70E-15
105	14/11/2015 4:30	0	18000	18000	0.000426956	1	0.370020821	1	1.801221826	1	0.19245961	1	0.041004405	1	-0.706578999	0.493498987	0.285721087	0.011234392	1.39E-12	1.02E-13	16.5007171	407.6619321	420.2051891	0	0	1207.862992	29.84111283	30.75899549	0.1	0	301.8015828	299.4898112	100784.729	1.159156049	1022.373444	0.02470571	0.002657085	0.021765691	3008.335207	3419.612842	0.018777188	87.97297667	411.2776344	297.2962253	-0.06634369	-0.130071579	-0.007142315	0.146188623	7.23E-15
106	14/11/2015 5:00	0	18000	18000	0.000714306	1	0.819187577	1	2.378144775	1	-0.128702842	2	0.05414317	1	0.26225859	-1.406977905	0.019922191	-0.032032635	-8.59E-12	-6.21E-13	16.50244273	407.8835156	420.329228	0	0	1192.91838	29.48483147	30.38059829	0	0	301.8653365	299.5894456	100774.0261	1.158805368	1022.168023	0.024716554	0.003508477	0.02149639	2972.102199	3439.760581	0.018550475	86.40433333	467.6583828	297.0944361	0.005025196	-0.095016881	-0.00203158	0.095171359	-1.00E-14
107	14/11/2015 5:30	0	18000	18000	0.001113315	1	0.442343903	1	2.298887879	1	0.182514105	1	0.052327345	1	-0.589312625	-0.370020578	-0.024198145	-0.008422418	-1.00E-12	-7.23E-14	16.50124259	407.6145309	419.9911897	0.4	0.4	1189.828687	29.39120852	30.28120988	0.4	0	301.5607203	299.365687	100757.8826	1.159527244	1022.109751	0.024702051	0.003390812	0.021440713	2962.1903	3394.656788	0.018490909	87.26037667	432.4664882	297.03886	-0.000230719	-0.049474433	9.62E-05	0.049475064	-6.25E-16
108	14/11/2015 6:00	0	18000	18000	0.000358912	1	0.491456376	1	0.800527509	1	0.004327912	2	0.01821856	1	-0.45650117	0.335903727	0.28604017	0.007644562	-2.92E-12	-2.10E-13	16.6383349	410.7925186	423.2863662	0	0	1193.872567	29.47614178	30.37137267	0.5	0	301.3870611	299.1924463	100750.6788	1.160078017	1022.156151	0.024689521	0.001180563	0.021513584	2970.537895	3360.090934	0.018544946	88.40647333	389.5530384	297.0856758	-0.016881143	-0.036016187	-0.0010378	0.039789644	-6.43E-16
109	14/11/2015 6:30	0	18000	18000	0.000378852	1	0.24606726	1	0.020012048	2	0.051405937	1	0.000455417	2	-0.126381826	2.250204072	0.191707703	0.051208193	-2.49E-12	-1.81E-13	16.7272903	412.9221018	425.7324797	0.6	0.6	1217.109052	30.0449875	30.97565054	0	1	301.4309687	299.1444976	100750.8001	1.160012975	1022.486242	0.024685535	2.95E-05	0.021932305	3027.868507	3350.578343	0.018906948	90.36853333	322.7098363	297.4041304	-0.016562611	-0.031714512	-0.000785722	0.035787536	4.57E-16
110	14/11/2015 7:00	0	18000	18000	0.002627255	1	-0.085900108	2	1.344243168	1	2.484906042	1	0.030589091	1	-0.179971106	1.317605454	0.211933915	0.029982933	1.15E-11	8.43E-13	16.8264207	415.2758386	428.290979	0	0	1230.874967	30.37797778	31.32971104	0.4	0	301.4207453	299.0762369	100750.4529	1.160125962	1022.679109	0.024679987	0.001982173	0.022180367	3061.41599	3337.076532	0.01911893	91.73946	275.6605418	297.58804	0.004241427	-0.004674082	0.001432796	0.006472222	9.20E-16
111	14/11/2015 7:30	0	18000	18000	0.000818547	1	0.115561668	1	0.066864322	2	0.117565082	2	0.00152162	2	0.14324433	0.228750713	-0.414259797	0.00520564	4.21E-12	3.12E-13	16.63812265	410.6745574	423.5227772	0	0	1233.079897	30.43579805	31.39121472	-0.4	0	301.4171544	299.1305731	100757.4916	1.159970607	1022.713691	0.024682746	9.86E-05	0.0222201	3067.457257	3347.82024	0.019155744	91.62550667	280.3629828	297.6209713	-0.004132535	0.012829608	0.002499982	0.013708632	-1.44E-16
112	14/11/2015 8:00	1	18000	18000	0.0006312	1	0.705191047	1	0.579509579	1	-0.049409845	1	0.01319412	1	1.298314679	1.719658544	-0.249564685	0.039152729	7.72E-12	5.85E-13	16.50580955	407.899246	420.7551801	0.3	0.3	1249.215724	30.87120025	31.85458967	0.4	0	301.7391536	299.6236052	100802.1912	1.158382661	1022.975462	0.024712465	0.000854979	0.022510868	3112.719361	3446.69198	0.019433015	90.31034333	333.9726192	297.8659101	-0.004897912	0.01379026	0.002079724	0.014781274	4.08E-16
113	14/11/2015 8:30	1	18000	18000	0.000499591	1	2.315486164	1	0.92312093	1	0.037561954	1	0.021038296	1	2.685037522	-1.195762938	-0.442736106	-0.027251916	9.90E-13	7.51E-14	16.25584083	402.9605696	415.7395342	0	0	1233.112378	30.56720789	31.53102323	-0.2	0	302.4519945	300.6464271	100835.3834	1.154956203	1022.815569	0.024788664	0.001363282	0.022220685	3083.082908	3659.952697	0.019239418	84.23832667	576.8697882	297.7058855	0.025423583	-0.123545063	-0.001772177	0.126146271	-4.30E-15
114	14/11/2015 9:00	1	18000	18000	0.002411135	1	2.27106371	1	-4.359875673	2	-1.075947693	1	-0.0995315	2	4.535042229	6.123512606	-0.013017878	0.139793526	-5.88E-11	-4.69E-12	16.16460035	402.8145898	415.4899391	-0.1	-0.1	1289.542646	32.13482427	33.20175689	0	1	302.7464882	302.3825418	100884.9802	1.148200911	1023.758577	0.024919551	-0.006449641	0.023237559	3242.790722	4048.301684	0.020238234	80.10249667	805.5109626	298.5528674	0.433046892	-0.023177902	0.011116637	0.433809181	-3.69E-15
115	14/11/2015 9:30	1	18000	18000	0.002696383	1	6.545842311	1	14.77740105	1	0.611171935	2	0.337173068	1	-1.431889799	-6.9076519	-0.645245482	-0.157610541	-7.39E-11	-5.67E-12	15.90873637	395.5943457	407.8000663	0	0	1221.369884	30.37117523	31.32247563	-0.2	0	303.280205	301.8353659	100917.3306	1.151428053	1022.723681	0.024866484	0.021848815	0.022009086	3065.800078	3922.210406	0.019114599	78.16511	856.4103277	297.6119436	0.19727404	0.154593937	0.01712344	0.251216131	-1.78E-14
116	14/11/2015 10:00	1	18000	18000	0.001334867	1	2.55765538	1	3.50698248	1	-0.02604936	1	0.080098527	1	2.687310927	4.384484562	0.094297842	0.100140437	1.91E-11	1.52E-12	15.89971488	396.6529548	409.0701648	-0.3	-0.3	1262.482658	31.49537464	32.51959135	-0.2	0	303.3676097	302.8653812	100934.1889	1.147210303	1023.395919	0.024947174	0.005190385	0.022749938	3179.812815	4162.480718	0.01983066	76.39225333	982.667903	298.2233239	0.158865051	0.061687609	0.008964361	0.17065704	4.31E-14
117	14/11/2015 10:30	1	18000	18000	0.012144217	2	3.782644098	1	2.152630241	2	-2.889601281	1	0.049110907	2	-2.984352287	-3.075665572	0.337750568	-0.070169378	-6.88E-11	-5.28E-12	16.11622844	400.4292943	413.0513888	0	0	1236.029971	30.71082113	31.68385844	-0.1	0	303.4088936	301.7259477	100962.5366	1.152211861	1022.918995	0.02484634	0.003182387	0.02227326	3101.474116	3897.410253	0.019330872	79.57782	795.9361372	297.8053478	0.514415428	0.545801502	0.042331295	0.75120866	-1.30E-13
118	14/11/2015 11:00	1	18000	18000	0.001403197	1	1.752758883	1	10.49536015	1	0.062266678	1	0.239544391	1	1.113655304	5.471905218	0.630125737	0.124889874	-7.17E-12	-5.65E-13	16.37881789	407.4838155	420.3439272	-0.1	-0.1	1290.622345	32.10901551	33.17420662	-0.1	0	303.2043482	302.1515844	100973.4246	1.150097311	1023.739918	0.024878707	0.015522477	0.023257015	3243.026932	3994.656261	0.02022178	81.18413	751.629329	298.5540928	1.218885558	0.562556476	0.060802424	1.34381871	-2.58E-14
119	14/11/2015 11:30	1	18000	18000	0.000413531	1	1.383597929	1	5.927553539	1	0.01129792	1	0.135263256	1	-0.521288831	-5.178765045	-0.549917082	-0.118176347	-9.53E-12	-7.31E-13	16.14053522	401.3307124	413.8091787	-0.1	-0.1	1238.166359	30.78672299	31.76465255	-0.1	0	303.4468616	301.9524109	100963.421	1.151324359	1022.96728	0.024864771	0.008765059	0.022311758	3109.166652	3948.891106	0.019379211	78.73518333	839.7244541	297.8467973	0.603985282	0.399887106	0.031990596	0.725073318	1.50E-14
120	14/11/2015 12:00	1	18000	18000	0.00031053	1	1.675023817	1	7.652424808	1	0.006893718	1	0.174653754	1	0.460217798	-1.191653264	-0.468017029	-0.027197486	-4.24E-12	-3.26E-13	15.91562097	396.0893553	408.3149423	-0.1	-0.1	1224.830008	30.48213635	31.44051027	-0.1	0	303.6427744	302.1284158	100932.7277	1.150437897	1022.793701	0.02488683	0.011317563	0.022071437	3077.470446	3989.309084	0.019185249	77.14294333	911.8386379	297.6754292	0.466974144	0.353586553	0.027898717	0.586401432	2.39E-15
121	14/11/2015 12:30	1	18000	18000	0.000583831	1	1.534959444	1	7.016190962	1	0.105264015	2	0.160121039	1	-0.196756796	-1.172510611	-0.154221009	-0.026758624	-6.84E-13	-5.23E-14	15.84619134	394.3622196	406.551348	0	0	1212.786306	30.18246398	31.12179648	-0.1	0	303.7520139	302.053164	100907.3969	1.150567597	1022.618377	0.024886877	0.010375843	0.02185441	3046.450832	3971.984355	0.018994459	76.69846	925.5335233	297.5062188	0.142411317	0.403331101	0.019533288	0.428180463	-1.38E-15
122	14/11/2015 13:00	1	18000	18000	0.000906248	1	1.169765033	1	7.359428628	1	0.118408192	2	0.167984728	1	0.485696724	0.606725459	-0.07641914	0.013848984	1.81E-11	1.39E-12	15.79757103	393.5056251	405.6753135	0	0	1217.929127	30.33769949	31.28687118	0	0	303.8829418	302.239085	100878.8256	1.149466	1022.711825	0.024909249	0.01088541	0.021947083	3061.252424	4014.907167	0.019093286	76.24715333	953.6547431	297.5871476	-0.027359741	0.438353963	0.015361849	0.439475526	-1.16E-14
123	14/11/2015 13:30	1	18000	18000	0.001556749	1	1.449491518	1	7.472527843	1	0.093895935	2	0.170600396	1	0.53505352	3.379956044	0.116762779	0.077165566	-1.01E-11	-7.98E-13	15.83486325	394.8157027	407.2899531	0	0	1251.477839	31.20349665	32.20851494	0	0	304.0151448	302.4440637	100849.7869	1.147975986	1023.217959	0.024933319	0.011054906	0.022551631	3147.7101	4062.696878	0.019644689	77.47834	914.9867776	298.0531402	-0.322718891	0.474680231	0.016801014	0.574239566	2.21E-14
124	14/11/2015 14:00	1	18000	18000	0.001348296	2	1.055008796	1	12.81925396	1	0.086121298	1	0.292648688	1	-0.176645482	1.652656999	-0.15741808	0.037728241	-4.44E-11	-3.57E-12	15.75895797	393.0489075	405.6757873	0	0	1268.055076	31.62694278	32.65987477	0	0	304.4142962	302.3763744	100794.9513	1.147422688	1023.46248	0.024941301	0.018963635	0.022850353	3188.691262	4046.861065	0.019914503	78.79418667	858.1698033	298.2701255	-0.810664052	0.997401444	0.033175169	1.285724091	-2.99E-14
125	14/11/2015 14:30	1	18000	18000	0.006823971	2	1.914381968	1	8.830890547	1	-0.026251529	1	0.201791294	1	2.54014371	-6.200437093	-0.402390743	-0.141683811	1.83E-11	1.41E-12	15.51542859	388.5146713	400.3883411	0	0	1199.271994	30.03041533	30.96016185	0	0	305.2628262	303.3538809	100720.0491	1.143573692	1022.555747	0.025040537	0.013076076	0.021610882	3025.476241	4280.837565	0.018897673	70.67486667	1255.361324	297.3909479	-1.197615822	0.93823574	0.035226146	1.521778842	-4.37E-17
126	14/11/2015 15:00	1	18000	18000	0.008120007	2	0.347793799	1	12.9039443	1	-0.009483176	2	0.294883773	1	0.186637044	-0.137442197	0.095948017	-0.003140859	-2.19E-11	-1.69E-12	15.54326808	389.5969065	401.60947	0.1	0.1	1196.673118	29.99498835	30.92250864	0	0	305.4116669	303.4257747	100644.3333	1.142458741	1022.536437	0.025065315	0.019108468	0.02156405	3019.635372	4298.501045	0.018875124	70.24856667	1278.865673	297.3587236	-1.014121503	0.757115351	0.029844429	1.265921312	-5.34E-14
127	14/11/2015 15:30	1	18000	18000	0.005297269	2	0.429924062	1	9.684710945	1	-0.003877672	1	0.221270303	1	-0.563173727	-0.515019587	0.085346734	-0.01176685	-1.65E-11	-1.26E-12	15.58429053	390.5594038	402.55507	0	0	1191.579473	29.86228778	30.7814936	0	0	305.1719384	303.2088669	100589.3159	1.142709046	1022.454909	0.025061096	0.014338316	0.021472262	3004.632843	4245.401138	0.018790665	70.77382667	1240.768295	297.2757038	-1.314499569	0.901466201	0.025481912	1.594114098	1.57E-14
128	14/11/2015 16:00	1	18000	18000	0.005322253	2	1.9923703	1	6.954670512	1	-0.176502724	1	0.158859513	1	-0.611749976	0.367869122	0.054787696	0.008402916	1.95E-11	1.49E-12	15.61396562	391.1770726	403.2678331	0	0	1195.744664	29.95702108	30.88215856	0	0	305.0559729	302.9733287	100543.5569	1.143035767	1022.504561	0.025053025	0.010294096	0.021547319	3012.793387	4188.38708	0.018850958	71.93206667	1175.593693	297.3209068	-1.302326297	0.948896846	0.025682857	1.611557824	-7.79E-14
129	14/11/2015 16:30	1	18000	18000	0.005205934	2	1.582498572	1	4.145051058	1	0.022661416	1	0.094724597	1	1.200330929	-2.055642186	-0.033482078	-0.046976473	3.67E-11	2.76E-12	15.57056271	390.7989141	402.6365202	0	0	1172.435233	29.42645198	30.31862143	0	0	305.5070803	303.4363653	100514.4747	1.141192931	1022.207697	0.025098574	0.006138154	0.021127283	2958.577758	4301.108379	0.018513332	68.78640333	1342.530622	297.018564	-0.381350551	0.585084338	0.024742555	0.698830537	4.20E-14
130	14/11/2015 17:00	1	18000	18000	0.003105167	2	1.111865723	1	14.42742927	1	0.075468776	1	0.329664901	1	-0.30051634	-0.620364544	0.05444117	-0.01417525	1.74E-11	1.30E-12	15.59769841	391.413688	403.2554266	0	0	1166.254944	29.26637874	30.14872267	0	0	305.3765616	303.3204548	100493.0964	1.141456077	1022.112716	0.025094323	0.021362286	0.021015914	2941.857932	4272.646651	0.018411496	68.85329333	1330.788719	296.9243455	-0.598915962	0.852395321	0.032643709	1.042278142	-2.00E-14
131	14/11/2015 17:30	1	18000	18000	0.004789671	1	4.859043317	1	-7.447118436	1	-1.105977752	1	-0.170165025	1	-0.01050361	2.294850281	0.249928066	0.052436826	2.16E-11	1.64E-12	15.71284145	394.2355031	406.3205858	-0.5	-0.5	1190.05156	29.85841719	30.77738108	0	1	304.9894484	303.3164046	100508.9916	1.141393428	1022.454576	0.02509002	-0.011026694	0.021444729	3001.844398	4271.655106	0.018788201	70.27356667	1269.810707	297.2602334	-0.816198469	0.353519857	0.011126508	0.889539223	4.63E-14
132	14/11/2015 18:00	1	18000	18000	0.003380912	1	4.192131385	1	-9.413470433	1	-0.377991247	2	-0.214906082	1	-2.353241132	4.120400148	0.787945637	0.094067226	1.84E-11	1.41E-12	16.11787146	403.1033354	416.1155733	0	0	1236.203108	30.91708463	31.90344617	0	1	304.3479312	302.4120672	100531.0998	1.144594865	1023.049477	0.025009713	-0.013925914	0.02227638	3108.962241	4055.204638	0.01946224	76.66597667	946.2423964	297.8456971	-0.311042649	-0.085295915	-0.004858475	0.322562439	1.65E-14
133	14/11/2015 18:30	1	18000	18000	0.000931251	1	1.098509278	1	2.56774438	1	0.582478084	1	0.058623517	1	0.129925561	3.184021991	0.442488082	0.072693594	5.03E-12	3.91E-13	16.31791326	408.0829754	421.4253805	0.2	0.2	1268.985953	31.73515848	32.77528742	0.3	0	304.3565113	302.4619864	100553.4471	1.144302076	1023.525713	0.025008282	0.003798804	0.022867127	3191.935553	4066.89889	0.019983471	78.48573667	874.9633366	298.2871989	-0.161850846	-0.090280455	-0.004554989	0.185383399	1.67E-16
134	14/11/2015 19:00	1	18000	18000	0.000697123	1	0.531939079	1	0.12307523	2	-0.07533674	1	0.002809802	2	-0.091839541	-7.653061571	-0.685307402	-0.174719085	3.67E-12	2.73E-13	16.01426945	400.3729548	412.5358081	0	0	1190.731329	29.76948915	30.68290351	0	1	304.4857833	302.4266978	100570.9484	1.145495902	1022.385035	0.025001013	0.000182075	0.021456979	2994.748853	4058.629027	0.018731607	73.78720333	1063.880174	297.2208103	-0.150642758	-0.151010447	-0.008320396	0.213463404	1.14E-14
135	14/11/2015 19:30	0	18000	18000	0.000872312	2	-0.013740232	1	1.7948226	1	0.368305527	1	0.040951321	1	-1.594390488	-0.504144683	0.259256035	-0.011502747	-2.02E-11	-1.49E-12	16.16786431	403.2829927	415.6198896	0	0	1188.300974	29.64037574	30.54576365	0	1	303.9518681	301.8154543	100599.1341	1.148194161	1022.298272	0.024943492	0.002653646	0.021413184	2982.595968	3917.687172	0.018649445	76.13155	935.0912039	297.1530983	-0.057156361	-0.060280773	-0.002704236	0.083113983	1.22E-14
136	14/11/2015 20:00	0	18000	18000	0.000731118	2	-0.301278149	1	2.760768536	1	0.482392185	1	0.062982566	1	-0.345726062	-0.09274922	0.054403429	-0.002115927	-1.62E-11	-1.19E-12	16.20742292	403.8930789	416.231921	0	0	1188.456937	29.6166475	30.52056429	-0.1	0	303.8172549	301.6830355	100648.7679	1.149275318	1022.282179	0.024920253	0.00408127	0.021415994	2981.67867	3887.721326	0.018634346	76.69476333	906.0426561	297.1479777	0.015291825	-0.145917066	-0.003642929	0.146761374	-6.15E-15
137	14/11/2015 20:30	0	18000	18000	0.000673125	1	0.999926394	1	-2.505220152	1	-0.645294011	1	-0.057121425	1	-1.467532236	1.227891559	0.932828556	0.027997107	-4.07E-12	-2.94E-13	16.66442191	414.3299525	427.1482548	0	0	1203.785351	29.92989076	30.85332748	0	1	303.2422875	301.122261	100692.4262	1.151777055	1022.453257	0.024863146	-0.003701468	0.021692212	3014.521712	3763.020008	0.01883369	80.10910667	748.498296	297.3304667	-0.048778202	-0.153726059	-0.006657593	0.161416659	-2.01E-14
138	14/11/2015 21:00	0	18000	18000	0.000316868	1	0.488912726	1	0.760190248	1	-0.048159685	2	0.017329356	1	-0.576406122	1.990232713	0.65551752	0.045369501	9.43E-12	6.81E-13	16.98263298	421.6539462	434.5899664	0	0	1225.879557	30.43679703	31.3922774	0.5	0	303.0604594	300.9023307	100759.1341	1.153158885	1022.743865	0.024828538	0.001122942	0.02209035	3067.607945	3715.072516	0.01915638	82.57195333	647.4645719	297.621792	-0.016708829	-0.045052667	-0.001723292	0.048082196	5.13E-15
139	14/11/2015 21:30	0	18000	18000	0.000343685	1	0.420782837	1	0.67583999	1	0.098746891	1	0.015405679	1	-0.143732734	0.182472642	-0.186103777	0.004159439	-5.95E-12	-4.32E-13	16.9102287	419.5760259	432.7918748	0.5	0.5	1228.57005	30.48323876	31.44168309	0	1	303.067326	300.8475259	100808.0654	1.153908561	1022.770131	0.024811966	0.000998288	0.022138833	3073.780616	3703.207514	0.019185951	83.00319667	629.4268982	297.6553797	-0.018188898	-0.041127799	-0.001141825	0.044984838	-1.08E-14
140	14/11/2015 22:00	0	18000	18000	0.000133109	1	0.217194757	1	0.394237145	1	0.01464913	2	0.008985583	1	-0.299627238	1.00611997	0.049677562	0.022931818	3.71E-12	2.72E-13	16.95164141	420.1300706	433.4458143	0	0	1240.273965	30.7389931	31.71384476	0.1	0	303.0458546	300.7334128	100883.3959	1.155095994	1022.917232	0.024784035	0.000582266	0.022349737	3101.885835	3678.608368	0.019348814	84.32226333	576.722533	297.8075685	-0.04813293	-0.050266953	-0.00339825	0.069678502	6.02E-15
141	14/11/2015 22:30	0	18000	18000	0.000651869	1	0.641593936	1	-0.965151952	2	-0.117580287	1	-0.02199884	2	0.095478578	-0.179392518	0.200153798	-0.004088918	5.38E-12	3.91E-13	17.04384948	422.3620674	435.6432122	0	0	1238.590442	30.69339591	31.66531186	0	1	303.000424	300.7697715	100908.3231	1.15526189	1022.891469	0.024780908	-0.001425525	0.0223194	3098.049908	3686.430661	0.019319775	84.03928333	588.3807528	297.7868683	-0.009959077	-0.006378072	4.53E-05	0.011826456	6.23E-16
142	14/11/2015 23:00	0	18000	18000	0.000154939	1	0.227378847	1	0.395145853	1	0.022495683	1	0.009004698	1	-0.574322958	-1.049652696	-0.192575057	-0.02391979	-2.87E-12	-2.08E-13	16.97384548	420.2166807	433.4141399	0	0	1229.036853	30.42691695	31.38176738	-0.2	0	302.7979337	300.5512684	100933.5484	1.15650867	1022.732853	0.024756717	0.000583504	0.022147244	3071.920485	3639.638592	0.019150089	84.4018	567.7181069	297.6452643	-0.049213074	-0.046729499	-0.003416743	0.067950326	3.77E-15
143	14/11/2015 23:30	0	18000	18000	0.002866926	2	-0.646204023	1	-0.921177435	1	0.721818314	1	-0.020992661	1	0.077582955	3.220775075	-0.271164037	0.073398063	7.80E-11	5.84E-12	16.85413481	417.1961833	430.6240571	0.3	0.3	1262.233471	31.2444983	32.25220218	0	1	303.0737007	300.5807766	100957.2144	1.156304528	1023.209342	0.024753343	-0.001360324	0.022745448	3155.203637	3645.92735	0.019670811	86.54049667	490.7237132	298.0930004	0.052791939	0.065077074	0.0047102	0.083929735	-2.46E-14
144	15/11/2015 0:00	0	18000	18000	0.00721943	1	1.54482835	1	15.15118693	1	0.490091102	2	0.345643984	1	2.838820485	4.686193614	-2.697883208	0.106906122	3.74E-11	3.13E-12	15.58000799	387.0369426	400.0328049	0	0	1305.841783	32.43958616	33.52719447	-0.1	0	304.3679697	301.6641046	100959.9	1.151655793	1023.92417	0.024841896	0.02239773	0.023531269	3275.975885	3883.453668	0.020432554	84.35728	607.4777837	298.7242714	1.773240918	0.67174203	0.073252922	1.897626596	8.70E-14
145	15/11/2015 0:30	0	18000	18000	0.004142633	1	1.984226911	1	11.87973497	1	-0.019715091	1	0.270983609	1	-0.285548068	-3.323960709	0.32040412	-0.075821462	2.14E-11	1.73E-12	15.73669435	390.6158208	403.3931866	-0.1	-0.1	1272.770194	31.59266889	32.62332686	-0.1	0	304.1367481	301.555206	101004.4553	1.152953803	1023.428937	0.024821974	0.017559738	0.022935319	3191.856266	3858.983429	0.019892661	82.71236	667.1271629	298.2867819	1.883329493	0.793113836	0.082647056	2.04518705	6.56E-15
146	15/11/2015 1:00	0	18000	18000	0.011351953	1	7.810323085	1	12.03724761	1	-2.495924556	1	0.274448689	1	-1.255495577	-1.209134969	0.60726821	-0.027568221	-8.42E-11	-6.63E-12	16.02825662	397.3910637	410.2901958	-0.1	-0.1	1261.843901	31.28509245	32.29545887	-0.1	0	303.5756587	301.0769262	100961.4743	1.154429813	1023.241364	0.024793156	0.017784275	0.022738427	3159.436316	3753.092627	0.019696674	84.18221	593.6563102	298.1154786	2.089409916	0.205076673	0.049705023	2.100038292	-6.99E-14
147	15/11/2015 1:30	0	18000	18000	0.007599805	1	3.099647159	1	16.1877338	1	-0.06683284	1	0.368939614	1	-1.023410784	-1.542788749	-0.104793021	-0.035162172	-4.83E-12	-3.77E-13	15.99269826	396.2227418	408.9601553	-0.1	-0.1	1246.934029	30.89307458	31.87788031	-0.1	0	303.1763133	300.6873096	100903.7865	1.15543849	1023.006201	0.024775228	0.023907287	0.022469752	3118.064365	3668.710403	0.019446947	84.99074667	550.6460385	297.894629	2.096973962	-0.118058966	0.029069919	2.10049584	3.97E-15
148	15/11/2015 2:00	0	18000	18000	0.005449202	2	1.89832357	1	9.1860995	1	0.180502409	2	0.20928298	1	-1.035563701	0.98202612	9.93E-05	0.022373082	-2.25E-11	-1.77E-12	16.00699966	396.2238475	409.0231878	0	0	1258.113499	31.1422866	32.14330254	-0.1	0	302.8549388	300.2934332	100861.4437	1.156358242	1023.14454	0.024753161	0.013561537	0.022671206	3141.898543	3585.089588	0.019605694	87.63793667	443.1910454	298.0221698	1.144913374	-0.186732613	0.013585587	1.1601208	-1.32E-14
149	15/11/2015 2:30	0	18000	18000	0.00146164	1	2.715335015	1	10.85636939	1	0.455948619	1	0.247380538	1	0.485713085	4.339228926	0.366185971	0.09887659	-9.82E-12	-7.91E-13	16.1518659	400.3078465	413.5035011	0	0	1301.042498	32.24503744	33.3194235	0	1	302.9166325	300.4783655	100797.9793	1.154432069	1023.790603	0.024784	0.016030259	0.023444786	3251.106457	3624.142057	0.020308502	89.70692667	373.0355996	298.5959622	-0.041283352	-0.082459715	-0.000556803	0.092218381	7.11E-15
150	15/11/2015 3:00	0	18000	18000	0.000645214	1	2.76819201	1	10.49728161	1	0.444370843	2	0.239198151	1	0.000324141	-1.181582733	0.118492517	-0.026924342	-2.52E-12	-2.01E-13	16.19720605	401.6300232	414.7233644	0	0	1288.283631	31.94460718	32.99873893	0	1	302.8062244	300.478489	100748.2111	1.153994302	1023.614856	0.024796253	0.01550004	0.023214871	3219.225319	3624.168256	0.020116972	88.82659667	404.9429367	298.4302173	-0.052692873	-0.042169469	-0.000349442	0.067490185	5.09E-15
151	15/11/2015 3:30	0	18000	18000	0.000687245	1	2.41433889	1	8.118911133	1	0.150223912	2	0.184968164	1	-0.508121871	-2.650314256	-0.159792744	-0.060380481	4.52E-12	3.54E-13	16.13323359	399.8478786	412.6596002	0	0	1261.743486	31.27119269	32.28064702	0.4	0	302.6421869	300.2849878	100732.6518	1.154857181	1023.218833	0.024784113	0.011985937	0.022736618	3150.875126	3583.314949	0.019687818	87.93185	432.439823	298.069986	-0.032379842	-0.053060741	-0.001691594	0.06218326	-5.11E-17
152	15/11/2015 4:00	0	18000	18000	0.003732678	1	2.503281651	1	6.216068141	1	-0.514397995	1	0.141668987	1	0.991964904	0.083181065	-0.447923777	0.001895761	2.24E-11	1.77E-12	15.91413206	394.8468157	407.5116093	-0.1	-0.1	1261.225141	31.29235883	32.30320222	-0.1	0	303.2554195	300.6631516	100749.8814	1.153592579	1023.237471	0.024811081	0.00918015	0.022727277	3153.547118	3663.533159	0.019701303	86.07939333	509.9860412	298.0841961	1.269994449	0.38985434	0.050674648	1.3294511	-1.39E-14
153	15/11/2015 4:30	0	18000	18000	0.0011933	2	1.325862739	1	4.62911674	1	-0.317661495	1	0.105508802	1	0.19562319	-4.023537741	-0.168289016	-0.091706188	-9.28E-12	-7.15E-13	15.83602802	392.9675908	405.2047362	-0.3	-0.3	1219.769214	30.26830773	31.21307468	-0.1	0	303.2073649	300.7377537	100759.8469	1.153872473	1022.643059	0.024814782	0.00683697	0.021980242	3050.648137	3679.541513	0.019049108	82.90837667	628.8933758	297.5292027	0.500536634	0.218743808	0.02397746	0.546772982	1.71E-14
154	15/11/2015 5:00	0	18000	18000	0.001193112	1	1.888775101	1	1.403268392	1	-0.762720436	1	0.031980157	1	-0.314698544	1.230931205	0.79799153	0.028052633	5.05E-12	3.85E-13	16.19998073	401.8757527	414.5098769	0	0	1232.766972	30.58146569	31.54619455	-0.2	0	302.873709	300.617785	100750.5406	1.154088078	1022.822925	0.024807175	0.002072314	0.022214461	3081.925671	3653.827935	0.019248497	84.34786	571.9022638	297.6996096	0.085290211	-0.113463135	0.001340458	0.141951048	1.19E-14
155	15/11/2015 5:30	0	18000	18000	0.000846686	1	0.71673592	1	2.490546522	1	0.320469082	1	0.056734654	1	-1.156533343	-1.74992743	0.414181584	-0.03986335	-8.65E-13	-6.41E-14	16.40749187	406.4933338	419.0656731	-0.6	-0.6	1216.436347	30.13704166	31.07350518	-0.2	0	302.3301017	300.1774286	100734.1725	1.15578981	1022.556865	0.024774861	0.003676406	0.021920183	3036.644282	3560.780209	0.018965545	85.28030667	524.1359271	297.4524112	0.011453162	-0.093787475	-0.001838565	0.094502094	-6.44E-16
156	15/11/2015 6:00	0	18000	18000	0.000642865	1	1.036443284	1	0.154744901	2	-0.325882182	1	0.003523253	2	-1.40899382	-1.775698904	-0.092567228	-0.040429359	3.08E-12	2.25E-13	16.39560615	405.4631997	417.8550256	0	0	1200.450221	29.68712369	30.59541352	0	1	301.8086897	299.6418685	100736.8927	1.158086117	1022.28625	0.024729991	0.000228307	0.021632113	2991.390788	3450.402821	0.018679192	86.69685667	459.0120328	297.2021243	-0.027284339	-0.019248543	-0.000672546	0.033397513	-7.81E-15
157	15/11/2015 6:30	0	18000	18000	0.000478082	1	0.541428713	1	0.036639442	2	-0.151623061	1	0.000834006	2	-0.667821675	-0.558837918	-0.161161273	-0.012720562	2.20E-12	1.61E-13	16.33948023	403.6715089	415.8872002	0	0	1195.926495	29.54570439	30.44523016	0	1	301.6094398	299.3882746	100752.2948	1.159306972	1022.199864	0.024705285	5.40E-05	0.021550596	2977.596014	3399.186331	0.018589206	87.59731667	421.5903165	297.1251701	-0.001865139	-0.011538035	0.0002431	0.011690341	4.27E-16
158	15/11/2015 7:00	0	18000	18000	0.000152589	1	0.331348064	1	0.071368713	2	0.036377835	1	0.001624262	2	-0.450935906	0.092321923	0.078003111	0.002101131	-4.46E-12	-3.26E-13	16.38712934	404.5380336	416.8136904	0	0	1197.790401	29.56904553	30.47001479	0	1	301.4431817	299.2171711	100772.0411	1.160186892	1022.21067	0.024686327	0.000105252	0.021584183	2980.532354	3365.005296	0.018604057	88.57437333	384.4729425	297.1415766	-0.039099819	-0.03295528	-0.002491208	0.051196215	-2.06E-16
159	15/11/2015 7:30	0	18000	18000	0.000294183	1	0.490848623	1	0.321292181	1	-0.085098631	1	0.007313302	1	0.406471359	-0.475604359	-0.660508963	-0.010825779	4.09E-12	3.03E-13	16.08550747	397.198573	409.0891888	0	0	1192.597713	29.44875136	30.34229403	0	1	301.5202922	299.3714473	100796.9716	1.159929241	1022.143471	0.024692946	0.000473902	0.021490611	2969.141182	3395.811417	0.018527519	87.43539667	426.6702345	297.0778506	0.003972682	0.021099549	0.00281085	0.0216535	-1.23E-15
160	15/11/2015 8:00	1	18000	18000	0.001339503	1	0.632367463	1	-1.084350959	2	0.761928356	2	-0.024696589	2	1.580777839	2.09291457	-0.376216205	0.047667087	7.47E-12	5.70E-13	15.88960916	393.0111993	404.9681518	0	0	1212.075673	29.97929711	30.90583224	0	1	301.9038494	299.9723602	100832.2711	1.157776105	1022.462161	0.024733849	-0.001600339	0.021841604	3023.691468	3518.15816	0.018865136	85.94529667	494.4666922	297.381107	0.005982661	-0.027637323	0.001538649	0.028319274	-2.27E-15
161	15/11/2015 8:30	1	18000	18000	0.000856385	1	4.171941033	1	0.996010019	2	-0.162606689	2	0.022714046	2	3.494695709	4.311859618	0.1960025	0.098332123	3.16E-12	2.48E-13	15.9138927	395.2015636	407.7151375	0	0	1251.44943	31.07817682	32.07500965	-0.3	0	302.8857172	301.3058875	100873.1097	1.152634196	1023.12446	0.024833746	0.00147187	0.022551119	3135.793259	3803.464589	0.019564853	82.44570667	667.6713309	297.9895802	0.034760611	-0.118672998	0.000498145	0.123660134	9.90E-16
162	15/11/2015 9:00	1	18000	18000	0.001357556	1	3.327397412	1	-1.298391057	2	-0.070372629	1	-0.02964271	2	2.972922404	2.86844219	-0.23524538	0.065487512	1.78E-11	1.44E-12	15.7565916	392.5641275	404.9550381	-0.4	-0.4	1276.873577	31.8123852	32.85766593	0	1	302.9107236	302.443814	100926.7744	1.148585617	1023.572261	0.02491428	-0.001920848	0.023009262	3211.582668	4062.638373	0.020032692	79.05165	851.0557057	298.3902713	0.155996683	-0.086674818	0.001588652	0.17846572	-2.08E-14
163	15/11/2015 9:30	1	18000	18000	0.00037991	1	1.53982701	1	4.249792857	1	0.201386562	1	0.096988593	1	-0.985559451	-4.046558549	-0.123618638	-0.092350388	-6.02E-12	-4.74E-13	15.72568411	391.1803573	403.5111121	-0.6	-0.6	1237.31922	30.77862757	31.75603474	-0.4	0	303.2023372	302.067094	100959.2106	1.150842816	1022.964708	0.024875252	0.006284861	0.022296493	3108.219466	3975.186425	0.019374056	78.19053333	866.9669582	297.8416985	0.104595692	0.114436228	0.006411846	0.155167718	-1.42E-14
164	15/11/2015 10:00	1	18000	18000	0.000314671	1	1.655273868	1	5.803285509	1	0.069930629	2	0.132342207	1	-2.03625241	-2.647220067	-0.089149867	-0.06036907	1.10E-11	8.49E-13	15.72994815	390.1852343	402.4043647	-0.1	-0.1	1213.645136	30.10476624	31.03919391	-0.1	0	303.2499495	301.2908402	100983.9628	1.15438829	1022.559255	0.024805246	0.008575775	0.021869886	3040.914068	3800.136182	0.018945	80.02118667	759.2221143	297.4758577	0.30344305	0.357775366	0.025113712	0.469799527	-2.62E-14
165	15/11/2015 10:30	1	18000	18000	0.001891213	1	1.595483513	1	8.236466385	1	0.145748706	2	0.187945652	1	1.652327355	10.2388057	0.537129022	0.23363648	-1.11E-11	-9.20E-13	15.93988404	396.192997	408.9931259	0	0	1316.330169	32.71797921	33.82465352	-0.1	0	303.1052461	301.9216966	100991.0078	1.150905104	1024.091103	0.02485545	0.012178878	0.02372027	3305.108017	3941.874479	0.020610101	83.8461	636.7664614	298.8734954	1.061426329	0.393516567	0.047230036	1.133010069	-1.88E-14
166	15/11/2015 11:00	1	18000	18000	0.002232796	1	2.637276693	1	12.17062356	1	0.173450539	2	0.277692663	1	-0.246357353	-0.257625583	0.376087419	-0.005878149	-3.08E-11	-2.51E-12	16.12099911	400.3963853	413.2951759	-0.1	-0.1	1314.66571	32.65228135	33.75444084	-0.1	0	303.0551063	301.8277065	101034.7868	1.151791536	1024.051438	0.024836946	0.017994485	0.023690277	3299.901212	3920.469911	0.020568198	84.17106333	620.5686992	298.8469091	1.036374652	0.514387694	0.054635195	1.158297079	-7.65E-17
167	15/11/2015 11:30	1	18000	18000	0.000614849	1	2.010896184	1	6.869883792	1	-0.048755934	1	0.156663885	1	-1.440178261	-5.57990633	-0.252655241	-0.127246665	-3.32E-11	-2.61E-12	16.03881578	397.5780612	410.3110074	-0.1	-0.1	1259.974473	31.2328675	32.23980919	-0.1	0	303.2231157	301.2791719	101048.3012	1.154670074	1023.214917	0.024788492	0.01015182	0.02270474	3156.874775	3797.556934	0.019663401	83.12909667	640.6821594	298.1018784	0.356409546	0.494583322	0.030617538	0.610391563	-2.09E-15
168	15/11/2015 12:00	1	18000	18000	0.000972246	1	1.696218321	1	7.704921201	1	0.014736647	1	0.175699708	1	-0.103447242	0.989827407	-0.188777679	0.022571598	-5.17E-12	-4.11E-13	15.9538886	395.4722829	408.3751845	0	0	1270.133482	31.4846493	32.50815723	0	0	303.4469953	301.2397728	101035.2304	1.154560468	1023.360754	0.024788457	0.011385341	0.022887806	3181.91208	3788.859152	0.019823826	83.98074333	606.9470723	298.2344002	-0.187246388	0.737420401	0.02800187	0.761337089	-5.93E-16
169	15/11/2015 12:30	1	18000	18000	0.00107457	1	1.545647784	1	6.395946401	1	-0.012973924	1	0.145855178	1	0.088098392	2.156115167	0.086032548	0.04916873	-3.25E-12	-2.63E-13	15.98369265	396.4324956	409.5535081	0	0	1291.550012	32.03342343	33.09352224	0	0	303.5063204	301.2733414	100990.0525	1.153673289	1023.680904	0.02480231	0.009451416	0.023273732	3235.924883	3796.268695	0.02017359	85.23961667	560.3438118	298.5172136	-0.288866406	0.754791345	0.026343584	0.808608532	2.55E-14
170	15/11/2015 13:00	1	18000	18000	0.000842357	1	1.605047892	1	8.530386339	1	0.065452916	2	0.194611064	1	1.125532198	1.351287641	-0.068686083	0.030828091	8.63E-12	7.06E-13	15.92025952	395.6643244	408.7316101	0	0	1302.794545	32.37819853	33.46162569	0	0	303.7525072	301.7030527	100928.3038	1.1511738	1023.888834	0.024852882	0.012610797	0.023476358	3268.75323	3892.238298	0.020393409	83.98132333	623.4850681	298.6870954	-0.512309913	0.580838148	0.019090673	0.774725019	-1.92E-14
171	15/11/2015 13:30	1	18000	18000	0.00157712	1	1.589063602	1	7.189060989	1	0.012255313	1	0.164043485	1	0.543922857	0.496835585	-0.205178083	0.011337036	5.17E-12	4.27E-13	15.80712006	393.3666511	406.3703852	0.1	0.1	1306.193332	32.50515557	33.59723906	0	0	303.8603791	301.9109805	100865.8476	1.149613229	1023.966047	0.024885409	0.010630018	0.023537604	3279.539533	3939.428941	0.020474368	83.24911	659.8894086	298.7425876	-0.586632982	0.638112075	0.01978265	0.867015934	2.00E-15
172	15/11/2015 14:00	1	18000	18000	0.001864138	1	1.81075228	1	11.41088597	1	-0.011352298	1	0.260456108	1	0.792017796	-2.317843433	-0.417420115	-0.052905312	1.61E-12	1.32E-13	15.59571519	388.6852202	401.2401721	0.1	0.1	1280.438622	31.91181435	32.96374733	0	0	304.0219402	302.2142327	100816.6361	1.148160092	1023.625368	0.024922565	0.016877556	0.023073504	3218.104764	4009.146359	0.020096069	80.26907667	791.0415943	298.4243656	-0.823649926	0.662071054	0.023359105	1.05701605	-2.95E-15
173	15/11/2015 14:30	1	18000	18000	0.001613447	1	1.566542337	1	12.88733716	1	0.049944106	1	0.294182825	1	0.240006232	-1.098578695	-0.0395231	-0.025077561	3.91E-13	3.18E-14	15.5642237	388.2415726	400.7150142	0	0	1268.028422	31.63031825	32.66347434	0	0	304.134206	302.3062131	100758.6917	1.147274643	1023.462963	0.024944487	0.019063047	0.022849873	3187.884372	4030.503606	0.019916654	79.09394667	842.6192335	298.2658768	-1.161826401	0.754680174	0.026033647	1.385662478	-1.68E-14
174	15/11/2015 15:00	1	18000	18000	0.001962871	1	1.964762751	1	12.3907374	1	-0.007667522	1	0.282816884	1	-0.283054486	-1.076947808	-0.087961918	-0.024581186	-2.23E-11	-1.81E-12	15.51975563	387.2538884	399.6672007	0	0	1256.568887	31.35430733	32.36922186	0	0	304.296569	302.1976949	100690.9084	1.147035693	1023.300157	0.024952319	0.018326534	0.022643372	3157.940544	4005.316861	0.019740773	78.84371333	847.3763171	298.1075381	-1.410680373	1.060982349	0.032868762	1.765441309	-1.05E-14
175	15/11/2015 15:30	1	18000	18000	0.00213586	2	1.518348394	1	12.63259029	1	0.02976511	1	0.288369552	1	0.300427758	-0.869489778	-0.049805775	-0.019848216	-8.07E-13	-6.50E-14	15.48274221	386.6941155	399.0311595	0	0	1246.455024	31.13123091	32.13152483	0	0	304.5233982	302.3129867	100634.5581	1.146054397	1023.172425	0.024975816	0.018686347	0.02246112	3133.718026	4032.080301	0.019598651	77.71963333	898.3622754	297.9784901	-1.267307162	1.098639823	0.032723536	1.677542171	-1.65E-14
176	15/11/2015 16:00	1	18000	18000	0.00664299	2	1.257683584	1	9.594865182	1	0.022311519	1	0.219147824	1	1.481673517	1.26072334	0.046247018	0.028795066	1.35E-11	1.10E-12	15.47145677	387.2149709	399.6075579	0.1	0.1	1256.828832	31.45553433	32.47711948	0	0	304.7316553	302.8827332	100615.2021	1.143536643	1023.371486	0.0250277	0.014200779	0.022648056	3165.753896	4166.6356	0.019805273	75.97866	1000.881704	298.1489801	-0.830769223	0.355314069	0.005560139	0.903579828	2.23E-14
177	15/11/2015 16:30	1	18000	18000	0.006765492	2	1.193135014	1	10.99641242	1	0.102102701	2	0.25115435	1	-0.052771639	-2.687101378	-0.145418698	-0.061372489	2.57E-13	2.05E-14	15.39836189	385.5763871	397.7349662	0.1	0.1	1228.589236	30.7639866	31.74044936	0	0	304.7751003	302.8624283	100558.6682	1.143273212	1022.969609	0.025040091	0.016274802	0.022139178	3094.415342	4161.774007	0.019364731	74.35327667	1067.358665	297.767234	-1.087240312	0.495598462	0.011356306	1.194921879	-6.78E-15
178	15/11/2015 17:00	1	18000	18000	0.006653816	2	2.283855691	1	15.06866062	1	0.026008979	1	0.3442634	1	0.775704081	1.167711665	-0.253053842	0.026677911	-6.10E-12	-4.95E-13	15.27595067	382.7233842	394.7571176	0	0	1239.913155	31.06476115	32.06071975	0	0	305.0461218	303.1610422	100602.0106	1.142507887	1023.150125	0.025053981	0.022308268	0.022343235	3126.015727	4233.770484	0.019556307	73.83526667	1107.754757	297.9372726	-1.157713737	0.935599452	0.027179075	1.488753215	4.84E-15
179	15/11/2015 17:30	1	18000	18000	0.034349298	2	-22.11364615	2	46.20716659	1	0.379189628	2	1.05389318	1	-4.500907302	-0.039044901	-0.189419512	-0.000890536	1.54E-10	1.26E-11	15.2885327	380.6014017	392.8099372	0	0	1247.4523	31.05478487	32.05009363	0	0	303.8441831	301.4393469	100671.232	1.14982842	1023.11217	0.024894567	0.068292278	0.022479091	3127.162056	3833.096547	0.019549952	81.58318	705.9344915	297.9434126	0.081572736	2.156159136	0.094262646	2.159759657	-2.26E-13
180	15/11/2015 18:00	1	18000	18000	0.008536522	1	5.228689719	1	19.60305292	1	0.189450369	2	0.446214294	1	-5.403008386	-4.36342957	0.913867341	-0.099322522	-1.14E-11	-8.72E-13	15.80832989	390.7668706	402.6753612	0	0	1211.614754	29.94996368	30.87465858	0	0	302.3885234	299.3866577	100695.6513	1.158482344	1022.434588	0.024719048	0.028914686	0.021833298	3016.640064	3398.861913	0.018846466	88.75441667	382.2218488	297.3421773	0.742470219	1.704884626	0.091935887	1.861812509	-1.16E-13
181	15/11/2015 18:30	0	18000	18000	0.010062453	2	2.610114434	1	68.78743622	1	-5.76966813	1	1.566376704	1	1.041674219	1.857933408	0.308847507	0.042307488	-3.57E-11	-2.76E-12	15.92571184	394.2070585	405.5941208	-0.1	-0.1	1228.997656	30.42121794	31.3757051	0	0	302.4574348	299.7829105	100691.1611	1.156690957	1022.715301	0.024752869	0.10150121	0.022146538	3063.969414	3479.177995	0.019146461	88.0659	415.2085811	297.6019658	1.557448438	0.556032719	0.064407163	1.654982267	-8.40E-14
182	15/11/2015 19:00	0	18000	18000	0.003908576	2	2.344365721	1	11.7416201	1	-1.559058935	1	0.267325801	1	-0.46245767	-1.061797303	2.179575008	-0.024174331	3.41E-11	2.45E-12	16.91859024	418.4665035	430.2397019	0	0	1219.050629	30.15214904	31.08956627	-0.1	0	302.2379492	299.6071155	100708.3813	1.157686725	1022.55591	0.024734124	0.017322712	0.021967293	3037.38865	3443.344505	0.018975162	88.21042	405.9558551	297.4565008	0.637403005	-0.198500294	0.00671768	0.6676302	-2.60E-14
183	15/11/2015 19:30	0	18000	18000	0.001002109	1	0.262015093	1	13.68524114	1	-1.132159427	1	0.311478876	1	-0.852899926	4.955302471	2.402555193	0.112783694	-5.24E-12	-3.69E-13	18.01829226	445.1785061	457.5280235	0	0	1271.140049	31.40609664	32.42442114	0	0	301.7283502	299.2833306	100709.8589	1.158400331	1023.281905	0.024707031	0.020183831	0.022905944	3163.751978	3378.186174	0.019773772	93.65238667	214.434196	298.1383705	-0.02543456	-0.106055939	-0.004031354	0.10913767	-6.33E-15
184	15/11/2015 20:00	0	18000	18000	0.001146557	2	0.803567987	1	8.617482272	1	-0.316977091	1	0.196127931	1	-0.106772179	-3.080911494	-1.989179687	-0.070119413	3.41E-12	2.47E-13	17.14025488	423.0834412	435.8169646	0	0	1240.79221	30.62723639	31.59490089	-0.4	0	301.9505275	299.2428294	100791.758	1.159844864	1022.827213	0.024683614	0.01270909	0.022359076	3087.801046	3370.111832	0.019277644	91.62310333	282.3107857	297.7314512	0.164001043	-0.332848733	-0.006018166	0.371107585	-6.09E-15
185	15/11/2015 20:30	0	18000	18000	0.001473544	2	-0.506211163	2	9.729987058	1	-0.340562264	2	0.221326257	1	-1.492224593	-1.378177045	0.861964645	-0.031349144	-3.89E-12	-2.72E-13	17.5656386	432.6369213	445.4937757	0	0	1229.399713	30.27978197	31.22527654	0.5	0	301.2642283	298.6779869	100821.6033	1.162536891	1022.61612	0.024629729	0.014341941	0.022153783	3053.675063	3259.245103	0.019056413	93.69271	205.5700405	297.5457607	0.024515795	-0.103299493	-0.001191492	0.106175464	-1.24E-14
186	15/11/2015 21:00	0	18000	18000	0.001883258	1	1.876000511	1	-3.71539803	1	0.674622086	1	-0.084493651	1	-0.63919661	0.489306274	-0.365717127	0.011127549	2.83E-12	2.00E-13	17.42164916	428.5882842	441.7786645	0	0	1235.847711	30.40296846	31.35629284	0	1	300.800705	298.4363238	100858.0739	1.163844299	1022.684548	0.024600902	-0.005475189	0.022269976	3067.207366	3212.791702	0.019134841	95.46860333	145.5843361	297.6196103	-0.009490267	-0.038167161	0.000480712	0.039332283	-2.11E-15
187	15/11/2015 21:30	0	18000	18000	0.000730581	1	0.580823961	1	1.517434935	1	0.086383296	2	0.034518103	1	0.740205878	3.578888632	-0.497318983	0.081411363	6.43E-12	4.76E-13	17.1872421	423.0794051	437.0923601	-0.4	-0.4	1271.729928	31.30477468	32.31643335	-0.2	0	301.1201818	298.7162977	100891.1907	1.162734027	1023.215525	0.024615898	0.002236773	0.022916574	3159.223194	3266.662864	0.019709214	96.71102667	107.4396705	298.1143474	-0.003999582	-0.068299953	-0.001328733	0.068429861	-4.22E-15
188	15/11/2015 22:00	0	18000	18000	0.000851522	1	0.997516669	1	1.818380991	1	0.088834908	1	0.041381746	1	1.17108102	3.719118626	0.2335759	0.08463772	4.70E-12	3.56E-13	17.27449079	425.6694529	440.0437083	0	0	1308.495359	32.24329505	33.31756306	0.4	0	301.6496899	299.1596242	100935.9252	1.161108606	1023.771203	0.024641505	0.002681537	0.023579087	3255.379805	3353.576781	0.020307391	97.07187333	98.19697601	298.6180706	-0.011760794	-0.016796931	4.65E-05	0.020505007	-3.10E-15
189	15/11/2015 22:30	0	18000	18000	0.000402743	1	0.727483465	1	1.237214157	1	0.077413989	1	0.028161272	1	0.521954641	1.277155241	0.073501487	0.029070405	3.04E-12	2.32E-13	17.29555737	426.4850542	440.8742112	0	0	1320.667385	32.56587164	33.66210751	0.2	0	301.7780328	299.3573411	100932.4183	1.160158137	1023.962876	0.024658648	0.00182485	0.023798427	3287.833869	3392.984494	0.020513089	96.90094	105.1506253	298.7851511	-0.025625141	-0.037180557	-0.000866285	0.045164058	3.07E-15
190	15/11/2015 23:00	0	18000	18000	0.003306145	1	0.407105393	1	12.08742013	1	-2.652871882	1	0.27512729	1	-0.045887956	-0.588845009	0.135319517	-0.01340297	1.78E-11	1.34E-12	17.35997751	427.9863064	441.6599573	0	0	1314.905317	32.41717735	33.50325842	0	1	301.7557175	299.3399618	100947.1363	1.160460737	1023.875602	0.024653621	0.017828248	0.023694594	3273.299014	3389.504445	0.020418264	96.57161	116.2054315	298.7105015	-0.004296153	-0.003965326	0.002162711	0.006233623	2.42E-15
191	15/11/2015 23:30	0	18000	18000	0.000506831	1	0.540984741	1	0.754957864	2	-0.231355505	1	0.017183547	2	-0.062265982	-0.5712173	-0.941520349	-0.01300144	-1.19E-11	-9.22E-13	16.94081587	417.5436782	431.0920815	0	0	1309.39722	32.27297526	33.34925494	0	1	301.687582	299.316385	100965.4816	1.160827131	1023.790923	0.0246472	0.001113494	0.023595338	3259.330535	3384.788394	0.020326315	96.29348	125.4578588	298.6384874	-0.016316964	-0.035864716	-0.000509812	0.039405343	-2.43E-15
192	16/11/2015 0:00	0	18000	18000	0.000856127	1	0.84723193	1	-3.073306651	2	0.053287629	1	-0.069946345	2	-0.193772397	-1.284449333	-0.345019751	-0.029233183	-2.49E-11	-1.92E-12	16.78808999	413.7175534	427.0286056	0	0	1296.43807	31.94879148	33.00320397	0	1	301.6210354	299.2430202	100955.8269	1.161144777	1023.600057	0.024643515	-0.004532523	0.023361814	3226.281846	3370.149836	0.02011964	95.73111	143.8679893	298.4670262	-0.015968208	0.009901226	0.002238434	0.018921642	-1.40E-14
193	16/11/2015 0:30	0	18000	18000	0.001718414	1	1.428684129	1	1.921536721	1	0.255546266	1	0.043730248	1	-0.161940068	-0.293222514	-0.308284871	-0.006673145	-2.56E-12	-1.99E-13	16.64997826	410.2989286	423.0687332	0	0	1293.48276	31.87479181	32.92424528	-0.1	0	301.5193113	299.1817089	100938.8486	1.161220304	1023.55579	0.02464261	0.00283372	0.02330856	3218.26782	3357.958677	0.02007247	95.84000667	139.6908571	298.4252172	0.004581035	-0.050660031	0.000389118	0.050868222	5.33E-16
194	16/11/2015 1:00	0	18000	18000	0.002668286	1	2.179883231	1	2.70177323	1	0.075974707	2	0.061485388	1	-0.063959633	0.088593619	-0.69439758	0.002016162	6.89E-12	5.46E-13	16.33515535	402.5975483	415.2886995	0	0	1294.207936	31.89715254	32.94810321	0.5	0	301.526819	299.1574901	100916.4685	1.161046889	1023.568401	0.02464608	0.003984253	0.023321627	3219.811438	3353.153615	0.020086723	96.02338	133.3421773	298.4332773	-0.008218999	-0.024121447	0.002186827	0.025576911	-4.48E-16
195	16/11/2015 1:30	0	18000	18000	0.00197508	1	1.998796911	1	3.47259032	1	-0.019325775	1	0.079034893	1	0.264488378	0.780767919	-0.289553464	0.017769994	5.75E-13	4.62E-14	16.19736167	399.3847132	412.3663474	0.4	0.4	1301.610646	32.09432531	33.15852583	0.2	0	301.6732218	299.2576826	100903.9507	1.160426617	1023.685135	0.024657393	0.005121461	0.023455024	3239.312896	3373.071016	0.020212415	96.03453	133.7581192	298.5348155	-0.012615602	-0.051677553	0.000922478	0.053203138	-2.41E-15
196	16/11/2015 2:00	0	18000	18000	0.001481001	1	2.596820957	1	5.262865297	1	0.036970828	1	0.119781659	1	0.017191902	-0.012479047	-0.050242218	-0.00028402	-1.40E-12	-1.13E-13	16.17008315	398.8270735	411.8463906	0	0	1301.107597	32.09117296	33.15516097	0.4	0	301.6300734	299.264197	100877.0571	1.160093478	1023.68322	0.024664504	0.007761851	0.023445959	3238.131447	3374.369595	0.020210405	95.96256	136.2381478	298.5286793	-0.013643636	-0.043949742	0.000239465	0.046019408	1.02E-15
197	16/11/2015 2:30	0	18000	18000	0.00192449	1	2.817958287	1	7.501067772	1	0.16402771	1	0.170724457	1	0.028627493	-0.09539461	-0.044242487	-0.002171183	-6.12E-12	-4.93E-13	16.14174945	398.335769	411.3017203	0	0	1299.45269	32.06706238	33.12942574	0	0	301.6281778	299.2750504	100828.1569	1.159499773	1023.668968	0.02467736	0.011062945	0.023416138	3234.130087	3376.53406	0.020195034	95.78254	142.4039734	298.5078824	0.000364611	-0.075348287	0.000393198	0.075350195	2.49E-16
198	16/11/2015 3:00	0	18000	18000	0.001813009	1	3.504847554	1	7.323903463	1	0.020416743	1	0.16668217	1	-0.163146191	-0.784264284	-0.162397421	-0.017848798	-2.98E-12	-2.39E-13	16.06650725	396.5321344	409.3708834	0.5	0.5	1291.246575	31.86882826	32.91788261	0.2	0	301.5120149	299.213187	100793.8042	1.159432342	1023.551891	0.024680668	0.010801005	0.023268264	3213.042068	3364.212979	0.020068669	95.5065	151.1709102	298.3979056	-0.001825969	-0.065437667	0.000262524	0.065463664	-8.27E-16
199	16/11/2015 3:30	0	18000	18000	0.000932073	1	2.979756362	1	5.446697092	1	-0.18244688	1	0.123927143	1	-0.70834748	-2.005366232	-0.071305103	-0.045627525	3.39E-12	2.69E-13	16.04251044	395.7405971	408.421317	0.3	0.3	1271.364412	31.3623303	32.3777727	0.1	0	301.292633	298.9446969	100754.0703	1.160241067	1023.251641	0.024668246	0.008030479	0.022909987	3160.730036	3311.191922	0.019745885	95.45596	150.4618854	298.1223439	-0.043254686	-0.069225399	-0.0019762	0.081651878	-1.43E-14
200	16/11/2015 4:00	0	18000	18000	0.000785286	1	2.651383561	1	5.100147773	1	-0.09630037	1	0.116052604	1	0.243199709	1.22556925	0.305174504	0.027887526	-9.85E-12	-7.82E-13	16.17417024	399.1294485	412.0035867	0	0	1283.464553	31.67201109	32.70793724	0.1	0	301.3942909	299.0369057	100749.5345	1.159693642	1023.433999	0.024676966	0.007520209	0.023128032	3191.79631	3329.31847	0.019943225	95.86936	137.5221605	298.2864665	-0.023688744	-0.072332278	-0.001764024	0.076132954	-4.94E-15
201	16/11/2015 4:30	0	18000	18000	0.000573315	2	1.392635787	1	2.951679088	1	0.057076835	1	0.067184257	1	0.788063312	0.478807838	-0.034911612	0.010898322	-2.01E-12	-1.60E-13	16.14177545	398.7413675	411.6230546	-0.4	-0.4	1287.044832	31.79315794	32.83715479	-0.2	0	301.6695126	299.3359993	100746.2704	1.15844364	1023.509111	0.024702448	0.00435354	0.023192548	3203.901269	3388.711424	0.020020437	94.5463	184.8101549	298.350039	0.114689896	-0.268359438	-0.002671097	0.29185218	1.12E-14
202	16/11/2015 5:00	0	18000	18000	0.000857679	1	1.562333811	1	2.879352624	1	0.126971168	2	0.065526596	1	-0.472359662	-0.695583412	0.399985845	-0.015829674	-2.72E-13	-2.13E-14	16.33290921	403.1845843	416.1302446	0	0	1280.809723	31.61731504	32.64960798	-0.2	0	301.3608965	299.1568419	100755.4598	1.159321149	1023.403763	0.024685411	0.004246123	0.023080192	3186.471623	3353.025098	0.019908368	95.03274	166.5534745	298.2584356	0.006340174	-0.105371343	-0.001271609	0.105569573	2.90E-16
203	16/11/2015 5:30	0	18000	18000	0.002877659	1	2.157166455	1	2.155068579	1	0.02499389	2	0.049034727	1	-0.500589635	-0.982623976	0.112338146	-0.022357849	6.36E-12	4.93E-13	16.39382742	404.4316938	417.4046666	0	0	1271.561586	31.36911185	32.38500055	0	1	301.3112394	298.9670885	100755.4574	1.160167131	1023.255935	0.024669754	0.00317745	0.02291354	3161.457012	3315.585774	0.019750206	95.35138667	154.1287624	298.1262005	0.003070667	-0.011199674	0.00220252	0.011820016	4.20E-16
204	16/11/2015 6:00	0	18000	18000	0.007086164	1	4.527830298	1	9.27116756	1	1.300377506	1	0.210931115	1	-0.227913435	-1.349415319	-0.311144835	-0.030700953	3.00E-11	2.32E-12	16.25957802	400.9787682	413.7322848	0	0	1258.19337	31.02840844	32.02200014	0	1	301.2149477	298.8807205	100761.7762	1.160726478	1023.05566	0.024661081	0.013668336	0.022672645	3127.316192	3298.665944	0.01953315	94.80548333	171.3497522	297.944238	0.002443801	-0.007702377	0.002349582	0.008415421	2.82E-15
205	16/11/2015 6:30	0	18000	18000	0.00077865	1	0.949991133	1	1.309814131	1	0.341405818	1	0.029796085	1	-0.35466018	-1.18139297	0.023710522	-0.026874718	3.76E-12	2.88E-13	16.28034292	401.2417322	413.9084112	0	0	1246.880928	30.73035168	31.70464662	0.2	0	301.0638132	298.7463972	100779.0241	1.161579598	1022.879756	0.024645779	0.001930786	0.022468795	3097.805582	3272.50107	0.01934331	94.66171333	174.6954883	297.7855491	-0.002917631	-0.017632334	0.00053889	0.017880217	1.59E-16
206	16/11/2015 7:00	0	18000	18000	0.000714721	1	0.602022234	1	0.66822318	1	0.175720028	1	0.015201923	1	0.171881534	0.879884407	0.256746733	0.020017167	3.34E-12	2.56E-13	16.39847273	404.088754	416.9053081	0	0	1256.087306	30.95231872	31.94096567	-0.1	0	301.1282248	298.8114821	100817.0394	1.161666004	1023.010519	0.024641853	0.000985085	0.022634694	3121.358181	3285.156293	0.019484683	95.01399333	163.7981118	297.9123054	0.009125241	-0.060188731	-0.000167775	0.060876773	1.66E-15
207	16/11/2015 7:30	0	18000	18000	0.000304919	1	0.680779448	1	0.640439722	1	-0.08823905	1	0.014572216	1	0.440174098	1.46012946	0.267479504	0.03322299	-2.23E-12	-1.72E-13	16.51549763	407.0553942	420.0415071	0	0	1270.781747	31.320798	32.33350932	-0.2	0	301.3003266	298.978181	100852.7315	1.161265595	1023.228417	0.024646874	0.00094428	0.022899487	3159.635343	3317.764302	0.019719423	95.23387	158.1289597	298.1165349	-0.009668244	-0.076651571	-0.002343075	0.077294426	-4.39E-16
208	16/11/2015 8:00	1	18000	18000	0.000652392	1	0.223535589	1	1.388385307	1	0.208893681	1	0.031602834	1	1.054008823	0.68641811	-0.234012879	0.015624451	2.52E-12	1.96E-13	16.39136152	404.4569729	417.3774615	0	0	1276.363856	31.49428805	32.51843294	-0.3	0	301.5888452	299.3777864	100872.3863	1.15986456	1023.335755	0.024675008	0.002047864	0.023000077	3177.756162	3397.082449	0.019829968	93.54368667	219.3262871	298.2124663	0.010723466	-0.093706382	-0.002110779	0.094341582	5.51E-16
209	16/11/2015 8:30	1	18000	18000	0.002717055	1	2.880930481	1	2.102557873	2	-0.602916898	1	0.047897526	2	2.175291819	1.213860409	-0.359487082	0.027652466	-2.09E-11	-1.66E-12	16.19205404	400.4561545	413.2841848	-0.2	-0.2	1285.88443	31.802039	32.84662877	-0.1	0	302.1454754	300.2043376	100919.2363	1.157072037	1023.528304	0.024731646	0.00310376	0.023171638	3210.298386	3566.406315	0.020026098	90.01493667	356.1079293	298.3835506	0.273571719	-0.063971647	0.009684902	0.281118577	2.91E-14
210	16/11/2015 9:00	1	18000	18000	0.001499238	1	1.432226166	1	4.111410963	1	0.075249073	2	0.093741596	1	2.337479376	2.355316593	-0.187024682	0.053702035	9.31E-12	7.58E-13	16.06745596	398.3695007	411.1016853	-0.5	-0.5	1306.839062	32.40119819	33.48619089	-0.2	0	302.3995399	301.0946268	100965.7469	1.153917766	1023.892476	0.024793564	0.006074455	0.02354924	3272.288696	3756.965987	0.020408075	87.09923667	484.6772905	298.7053019	0.240184873	-0.146682806	0.002021831	0.281440414	1.16E-14
211	16/11/2015 9:30	1	18000	18000	0.000642256	1	1.737181273	1	6.937267045	1	-0.047342821	1	0.158119072	1	-0.905413692	-4.782015058	-0.214235031	-0.108995052	1.18E-11	9.30E-13	15.99701118	395.983114	408.4835236	-0.1	-0.1	1259.902814	31.18709076	32.19103551	-0.1	0	302.5223212	300.750253	101013.2172	1.156319398	1023.179028	0.024753569	0.010246116	0.022703449	3151.153409	3682.229601	0.019634237	85.57732	531.0761922	298.0714664	0.549589571	0.273733888	0.031643868	0.614801002	2.23E-14
212	16/11/2015 10:00	1	18000	18000	0.001702167	1	1.833616077	1	5.550356113	1	-0.113710818	1	0.126575191	1	1.439978975	1.997516808	-0.022933012	0.045553126	-1.04E-11	-8.32E-13	15.96441033	395.7273045	408.1765365	-0.1	-0.1	1278.6469	31.69521959	32.73268937	-0.1	0	302.5579735	301.2986554	101056.4595	1.154484339	1023.48454	0.024788094	0.008202072	0.023041218	3203.865847	3801.864543	0.019958017	84.27091	597.9986956	298.3498533	0.691822603	0.222469284	0.028624251	0.727276044	3.26E-14
213	16/11/2015 10:30	1	18000	18000	0.001390409	1	2.31902199	1	7.882852223	1	-0.024409207	1	0.179775717	1	0.123542338	-0.777550596	-0.107848531	-0.017732759	2.95E-12	2.35E-13	15.91579365	394.5242863	406.9038365	-0.1	-0.1	1270.660363	31.49741596	32.5217676	-0.1	0	302.6462577	301.3457072	101071.7037	1.154565601	1023.370205	0.024788226	0.011649466	0.0228973	3184.351432	3812.284808	0.019831961	83.52868667	627.9333759	298.2472629	0.654422886	0.345102589	0.032694447	0.740563324	2.15E-14
214	16/11/2015 11:00	1	18000	18000	0.001718318	1	1.993453815	1	7.802268674	1	-0.060315271	1	0.177970991	1	0.500569965	3.598491495	0.089949443	0.082082164	-2.20E-11	-1.80E-12	15.94911336	395.5280969	408.0670261	-0.1	-0.1	1307.025905	32.41342995	33.49925572	-0.1	0	302.6771564	301.536405	101090.1819	1.15364183	1023.907519	0.024799378	0.01153252	0.023552607	3277.558465	3854.772331	0.020415875	85.02599333	577.2138658	298.7324076	0.777051635	0.269659266	0.033676873	0.823200762	-9.46E-16
215	16/11/2015 11:30	1	18000	18000	0.00156583	1	1.640616467	1	6.894791751	1	0.047148757	1	0.157389527	1	2.019475255	4.6885199	0.068211082	0.107026282	3.48E-12	2.95E-13	15.93939124	396.2912475	408.8521168	-0.1	-0.1	1351.875559	33.61084773	34.77982721	-0.2	0	302.768798	302.3075188	101091.8674	1.150190866	1024.619599	0.024862383	0.010198841	0.024360798	3398.694781	4030.80749	0.021179787	84.31796333	632.1127085	299.345225	0.632424216	0.072184223	0.018639269	0.636803245	-4.71E-15
216	16/11/2015 12:00	1	18000	18000	0.001798234	2	1.095406192	1	5.207868546	1	0.024467915	1	0.118904215	1	0.510084752	0.488302374	-0.067542084	0.011148747	3.99E-12	3.41E-13	15.89130585	395.5347421	408.0430521	-0.1	-0.1	1355.392022	33.73571932	34.91355315	-0.2	0	302.8599108	302.5025002	101044.7931	1.1488593	1024.695515	0.024890009	0.007704993	0.024424165	3409.733159	4076.411347	0.021259492	83.64546333	666.6781884	299.4001143	0.62731963	0.089340883	0.015622129	0.633842064	-4.79E-15
217	16/11/2015 12:30	1	18000	18000	0.0008825	1	3.323492486	1	5.404580436	1	0.030420664	1	0.123503358	1	2.336186319	4.368715111	0.004009912	0.099832169	-6.44E-12	-5.67E-13	15.83887297	395.5798089	408.1806132	-0.2	-0.2	1395.690518	34.85771932	36.11666386	-0.2	0	303.1997232	303.3983714	100998.1514	1.14444619	1025.366312	0.02497525	0.008003018	0.025150344	3521.509568	4291.760911	0.021975995	82.05279	770.2513434	299.9473605	0.291879487	0.036790652	0.008361301	0.29430783	-1.28E-16
218	16/11/2015 13:00	1	18000	18000	0.000747115	1	2.416320553	1	5.127892707	1	0.08517737	1	0.117068079	1	-2.573896958	-10.22369027	-0.220800971	-0.233403436	1.88E-11	1.54E-12	15.78259319	393.1049885	405.576468	-0.2	-0.2	1294.455155	32.24164577	33.31580206	-0.2	0	303.2960084	302.4135234	100944.1222	1.148709351	1023.821655	0.024907503	0.007586011	0.023326082	3255.477643	4055.545356	0.02030634	80.27225333	800.0677139	298.6185765	0.082469817	0.245944805	0.013178064	0.259737905	3.51E-14
219	16/11/2015 13:30	1	18000	18000	0.000698818	1	1.715955616	1	5.069640547	1	0.011005772	1	0.11568222	1	-1.298429943	-2.420360552	-0.084912044	-0.055229296	1.08E-11	8.70E-13	15.76164033	392.1543019	404.6466078	-0.1	-0.1	1271.0174	31.62329117	32.65598076	-0.1	0	303.3482602	301.9171874	100888.6444	1.150237614	1023.452524	0.024880298	0.007496208	0.022903734	3191.286776	3940.845267	0.019912176	80.97975333	749.5584905	298.2837859	0.126996841	0.383191943	0.018112798	0.404094464	-2.40E-14
220	16/11/2015 14:00	1	18000	18000	0.000512014	1	1.665503015	1	4.223727491	1	0.009298832	1	0.096385741	1	0.169588566	2.114812906	-0.033864341	0.048260171	-1.70E-11	-1.40E-12	15.73363636	391.7748449	404.4583565	-0.1	-0.1	1291.705107	32.16405646	33.23296337	0	0	303.4840463	301.9820601	100828.5971	1.149068208	1023.76822	0.024900464	0.006245796	0.023276526	3243.926606	3955.674718	0.020256871	82.00691	711.7481121	298.5587596	0.076212378	0.339325768	0.013127022	0.348026754	1.85E-14
221	16/11/2015 14:30	1	18000	18000	0.001369807	1	1.845637696	1	8.20128336	1	0.023671033	1	0.187162992	1	0.131226625	0.637691217	-0.148988784	0.014552868	1.01E-11	8.33E-13	15.65682909	390.104358	402.820618	0.1	0.1	1297.452429	32.32722563	33.40718731	0.1	0	303.694684	302.0322877	100782.7957	1.148283516	1023.863925	0.024915924	0.012128162	0.023380093	3258.902106	3967.18975	0.020360906	82.14636333	708.2876439	298.6362744	-0.341654341	0.465762842	0.016166492	0.577861635	1.80E-14
222	16/11/2015 15:00	1	18000	18000	0.003211533	1	1.692217398	1	10.97359239	1	-0.537506611	1	0.250400877	1	-0.315638224	-2.59965166	-0.005332705	-0.059320142	4.35E-11	3.53E-12	15.65412938	390.0445657	402.4484821	0	0	1270.733504	31.66210563	32.69737332	0	0	303.7953181	301.911458	100740.5466	1.148553877	1023.47422	0.024916401	0.016225977	0.022898618	3190.51342	3939.53789	0.019936912	80.98699667	749.0244704	298.2797167	-0.208838952	0.467835324	0.017992915	0.512647386	-2.54E-14
223	16/11/2015 15:30	1	18000	18000	0.002087528	1	1.278891023	1	12.07867093	1	-1.213333216	1	0.27566997	1	0.513495632	2.978020624	1.372540771	0.067966986	-1.15E-11	-9.16E-13	16.25336052	405.4521372	417.5167182	0.2	0.2	1299.824026	32.42507473	33.51169391	0.2	0	303.7196903	302.1082326	100687.6384	1.146867981	1023.921744	0.024945742	0.017863414	0.023422829	3265.67995	3984.656005	0.0204233	81.95638333	718.976055	298.671255	-0.452392409	0.155865198	0.002175324	0.478495124	-2.59E-14
224	16/11/2015 16:00	1	18000	18000	0.002992024	1	1.269283007	1	7.252551047	1	0.092751658	1	0.165569124	1	0.727821914	-2.835493008	-1.403164077	-0.064731719	2.12E-12	1.73E-13	15.60076418	389.6802559	402.2400152	0.1	0.1	1269.001531	31.69747558	32.73509547	0	0	304.1322986	302.3875386	100649.4441	1.145693044	1023.502935	0.02497828	0.010728879	0.022867408	3191.189068	4049.469207	0.019959454	78.80512	858.2801391	298.2832718	-0.594508771	0.304165617	0.006243495	0.667829606	-1.80E-14
225	16/11/2015 16:30	1	18000	18000	0.002625639	1	1.985999009	1	7.43849085	1	0.111996173	2	0.169878484	1	1.013809581	1.419766455	-0.239905516	0.032424288	-1.66E-11	-1.37E-12	15.47094493	386.9798795	399.5400882	0	0	1281.814176	32.06244335	33.12449561	0	0	304.6271945	302.777111	100637.8884	1.143927748	1023.722323	0.025013332	0.011008126	0.023098292	3227.562124	4141.400351	0.02019209	77.93407667	913.8382263	298.473697	-0.382728719	0.296036466	0.006161435	0.483897536	-5.81E-14
226	16/11/2015 17:00	1	18000	18000	0.00638078	1	4.045018073	1	7.035427357	1	0.431511288	1	0.160563355	1	-1.832907685	-0.731081389	-0.21669402	-0.016684826	-4.81E-12	-3.98E-13	15.40782023	384.5461812	397.178731	-0.5	-0.5	1277.15512	31.87505547	32.92452658	0.1	0	304.1100061	302.074316	100627.4623	1.146552614	1023.600454	0.024957857	0.010404505	0.023014336	3208.366323	3976.847413	0.020072638	80.67612333	768.4810892	298.3734355	-0.675006491	0.22856785	0.002225943	0.712658389	9.05E-14
227	16/11/2015 17:30	1	18000	18000	0.002734124	1	1.434299246	1	2.113508927	1	-1.115921185	1	0.048192995	1	-2.326090421	2.365180008	1.681180859	0.05393169	1.61E-11	1.29E-12	16.21409133	403.3668267	416.3019213	0	0	1305.547309	32.47881515	33.56909974	0.6	0	303.3828441	301.1853763	100655.2282	1.149988123	1023.937474	0.024877547	0.003122906	0.023525963	3270.03947	3776.879007	0.02045757	86.58046667	506.8395373	298.6937211	-0.085796534	-0.212365075	-0.006374172	0.229130095	-4.20E-14
228	16/11/2015 18:00	1	18000	18000	0.001940867	2	0.12247626	1	7.64320233	1	-0.298040718	1	0.174187985	1	-1.469405406	0.014549324	1.555114606	0.000331578	2.91E-11	2.25E-12	16.94395737	420.7439526	433.9512231	0	0	1308.117289	32.48252026	33.57305779	0.1	0	302.8860734	300.6248625	100654.1957	1.152118818	1023.930802	0.024831504	0.011287381	0.023572274	3270.378961	3655.340541	0.020459933	89.46851667	384.9615799	298.6954695	-0.12827662	-0.13590544	-0.004857218	0.186945908	-1.17E-14
229	16/11/2015 18:30	0	18000	18000	0.000319954	1	0.237511611	1	5.487897909	1	-0.068966252	2	0.125013187	1	-1.19971522	0.837855528	0.827861223	0.019086177	6.67E-12	5.07E-13	17.3481221	429.9773855	443.1067291	0	0	1319.147769	32.69539523	33.80051648	-0.1	0	302.4652389	300.1680917	100688.8545	1.154175268	1024.048669	0.024785241	0.008100855	0.023771043	3292.944954	3558.82988	0.020595696	92.52886667	265.8849254	298.8113326	-0.017392651	-0.078159995	-0.001800804	0.080092023	-7.38E-15
230	16/11/2015 19:00	0	18000	18000	0.000494992	1	0.630418779	1	1.370680674	1	0.190210762	1	0.031217184	1	-0.57498241	-0.817279955	0.700625364	-0.01861351	9.36E-12	6.94E-13	17.68518337	437.781913	450.8898073	0	0	1312.427825	32.48805239	33.57896766	0.1	0	302.305976	299.9494425	100741.8291	1.155716025	1023.924463	0.024754163	0.002022874	0.02364995	3273.783743	3513.422586	0.020463461	93.17933333	239.6388432	298.7129957	-0.019691664	-0.102320449	-0.002214632	0.104221593	1.21E-14
231	16/11/2015 19:30	0	18000	18000	0.000330982	1	0.505127518	1	0.810323009	1	-0.050827593	1	0.018450951	1	-0.603704369	-0.722692307	-0.509384457	-0.016455611	-4.68E-12	-3.50E-13	17.4787679	432.1149977	445.8464015	0	0	1306.71536	32.30498329	33.38343459	0	1	302.0673816	299.7201582	100794.6425	1.157287587	1023.814337	0.02472228	0.001195622	0.023547011	3257.042675	3466.349648	0.020346724	93.96174667	209.3069731	298.6266667	-0.064284622	-0.057303421	-0.003091298	0.086172796	5.61E-16
232	16/11/2015 20:00	0	18000	18000	0.000880564	1	0.928535709	1	-1.5779582	1	0.489418193	2	-0.035926549	1	-0.253146587	0.376127863	-0.689820772	0.008563583	8.69E-13	6.63E-14	17.17536977	424.4438051	437.7834118	0	0	1311.09388	32.40021512	33.48514089	0	1	302.0657174	299.6240544	100802.7994	1.157710263	1023.868756	0.024712353	-0.00232804	0.023625912	3266.908463	3446.783211	0.020407448	94.78137333	179.8747478	298.6775886	-0.02726865	-0.014852362	0.000296378	0.031052532	2.11E-15
233	16/11/2015 20:30	0	18000	18000	0.000709509	1	0.584427235	1	-0.149573012	2	-0.310541101	2	-0.00340591	2	0.373460655	1.968200755	1.921787231	0.044817671	-1.24E-11	-9.16E-13	18.03622755	445.8200651	457.9749491	0.6	0.6	1330.960575	32.89872721	34.0178719	0	1	302.2594962	299.7658527	100827.3318	1.157223363	1024.1629	0.024718033	-0.000220703	0.02398391	3317.98066	3475.686822	0.020725394	95.46259	157.7061614	298.9390675	-0.015814979	-0.03338175	-0.000653957	0.036944316	3.23E-16
234	16/11/2015 21:00	0	18000	18000	0.000515507	1	0.290786662	1	1.767572642	1	0.331141671	2	0.040248005	1	-0.079874838	0.220555202	0.737457737	0.005022089	-8.33E-12	-6.04E-13	18.37684221	454.0189106	467.2954851	0.6	0.6	1333.866851	32.95456137	34.07757284	0.4	0	302.1780394	299.7355403	100866.0945	1.157760577	1024.195452	0.024706035	0.002608071	0.024036281	3324.889529	3469.49037	0.020761012	95.83221667	144.6008414	298.974169	-0.013131682	-0.076811524	-0.001317094	0.077937064	-1.66E-15
235	16/11/2015 21:30	0	18000	18000	0.000713515	1	0.633310006	1	1.155495977	1	-0.219403007	1	0.026307297	1	-0.370266228	-1.316746476	0.85305858	-0.029978504	-6.68E-12	-4.70E-13	18.77777513	463.494179	477.0348702	0.4	0.4	1321.614559	32.62157794	33.72163074	0.3	0	302.0187349	299.5951458	100912.4249	1.158982909	1023.998658	0.024683125	0.001704713	0.023815495	3292.805557	3440.916361	0.020548616	95.6956	148.1108038	298.810619	-0.029492168	-0.023533702	-0.000422901	0.0377333	-2.54E-15
236	16/11/2015 22:00	0	18000	18000	9.21E-05	1	0.310971569	1	0.006905547	2	0.233194759	1	0.00015722	2	0.005933414	0.265273459	0.131655657	0.006039522	2.75E-12	1.93E-13	18.8427847	464.9560831	478.4395325	0	0	1324.738062	32.68864077	33.79329775	0	1	301.8896371	299.5973948	100944.1614	1.159308936	1024.038177	0.02467555	1.02E-05	0.02387178	3300.612549	3441.372484	0.020591388	95.90977333	140.759935	298.8505434	-0.011570101	-0.054069475	-0.001908733	0.055326474	-1.57E-15
237	16/11/2015 22:30	0	18000	18000	0.000529591	1	0.675175329	1	-0.296088689	2	-0.237851735	1	-0.006740023	2	-0.432614295	-1.216565859	-1.172428884	-0.02769333	1.98E-11	1.42E-12	18.32991735	451.9476016	464.9679795	0	0	1313.311347	32.38137423	33.46501749	0	1	301.7423309	299.4335303	100967.7949	1.160351424	1023.856047	0.024656281	-0.000436753	0.023665871	3270.352954	3408.277421	0.020395434	95.95325	137.9244665	298.6953356	-0.032363009	-0.026664591	-0.001129227	0.041948062	-8.09E-15
238	16/11/2015 23:00	0	18000	18000	0.000251289	1	0.479365947	1	1.072593178	1	0.078272918	1	0.024411987	1	-0.447013725	-1.11199132	-1.943265627	-0.025308681	1.66E-12	1.24E-13	17.46521474	430.3979173	443.9120293	0	0	1302.622226	32.1007157	33.16534708	0.5	0	301.5738665	299.2642924	100964.4979	1.161094443	1023.68933	0.024643151	0.001581897	0.023473253	3241.902015	3374.388611	0.020216489	96.07376	132.4865954	298.5482561	-0.043642272	-0.061324528	-0.002330212	0.075304552	-3.73E-15
239	16/11/2015 23:30	0	18000	18000	0.000374362	1	0.730754442	1	0.998521652	1	0.134567075	1	0.022726362	1	0.027069629	0.353369027	-0.7533546	0.008042682	-1.05E-12	-8.00E-14	17.12460122	422.0428861	435.4897523	0	0	1306.121804	32.18991256	33.26056731	0	0	301.5494947	299.2745416	100958.6831	1.160948172	1023.741661	0.024645414	0.001472668	0.023536315	3250.722919	3376.432568	0.020273356	96.27685	125.7096492	298.5939767	-0.005771424	-0.054353767	-0.000875311	0.054666329	6.85E-16
240	17/11/2015 0:00	0	18000	18000	0.000251969	1	0.52175724	1	0.410670788	1	-0.086148195	1	0.009346646	1	-0.06544137	-0.294492329	-0.787361434	-0.006702487	-2.92E-12	-2.27E-13	16.77030344	413.3107118	426.6566668	0	0	1303.106819	32.11557912	33.18121299	0.1	0	301.5345202	299.2497636	100950.412	1.160982213	1023.697744	0.024645393	0.000605663	0.023481985	3242.950597	3371.49304	0.020225965	96.18737333	128.5424427	298.5536968	-0.053411843	-0.077412324	-0.003861724	0.094129729	-8.00E-15
241	17/11/2015 0:30	0	18000	18000	0.001102457	1	0.937371496	1	3.217648677	1	0.147196887	1	0.073231924	1	-0.000950216	0.070949078	-0.897838593	0.001614762	-1.01E-11	-8.07E-13	16.36607963	403.3531821	416.45925	0.5	0.5	1303.818198	32.13348773	33.20033013	0.1	0	301.6077124	299.2494038	100949.1081	1.160960656	1023.708216	0.024645681	0.004745429	0.023494804	3244.717055	3371.421363	0.020237382	96.24181333	126.7043082	298.5628589	0.000147594	-0.022662756	0.000792946	0.022677104	-1.12E-15
242	17/11/2015 1:00	0	18000	18000	0.00048668	1	0.773002911	1	1.576025965	1	0.345083852	1	0.035871601	1	0.159907994	-0.00832704	0.048120855	-0.00018953	-2.32E-12	-1.85E-13	16.38333852	403.8870126	417.1778544	0	0	1303.382738	32.13138517	33.19808565	0	0	301.6132535	299.3099665	100942.4207	1.160649786	1023.707791	0.024652302	0.00232448	0.023486957	3244.289812	3383.505499	0.020236042	95.88546	139.2156871	298.5606433	0.020541874	-0.071591074	-0.000482244	0.074481428	4.70E-15
243	17/11/2015 1:30	0	18000	18000	0.000848086	1	1.035032473	1	1.78252128	1	0.068411297	2	0.040573285	1	0.112897094	0.465601298	0.656058903	0.010597895	-9.36E-12	-7.34E-13	16.67330567	411.1673627	424.7146454	0	0	1307.733381	32.24899106	33.32364499	0.2	0	301.6389646	299.3527373	100924.4362	1.160224964	1023.777136	0.024660219	0.002629149	0.023565356	3255.584281	3392.062326	0.020311023	95.97654667	136.4780447	298.6191279	0.009214254	-0.071120826	-4.27E-05	0.071715244	-5.67E-16
244	17/11/2015 2:00	0	18000	18000	0.003521684	1	3.15586204	1	4.028125319	1	-0.376252695	2	0.091682186	1	-0.14666057	-0.530094819	-0.594825315	-0.012065228	-3.28E-11	-2.60E-12	16.40491125	404.5662415	417.8657261	0	0	1302.247319	32.11509623	33.18069752	0	1	301.6737626	299.2971714	100901.3268	1.160234116	1023.697831	0.024661288	0.005941006	0.023466497	3241.325039	3380.949343	0.020225657	95.87026333	139.6243047	298.5452618	0.002167755	-0.010611501	0.002631187	0.011145684	7.78E-16
245	17/11/2015 2:30	0	18000	18000	0.001409155	1	0.338734584	1	0.030176947	2	0.071474923	1	0.000686811	2	-0.124581633	-1.235669705	-0.122179258	-0.028123182	1.53E-11	1.21E-12	16.34894388	403.2102659	416.3384616	0	0	1289.513561	31.8029782	32.84763068	0	1	301.5952325	299.249965	100879.3443	1.160302938	1023.514397	0.024662771	4.45E-05	0.023237035	3209.12417	3371.53317	0.020026696	95.18293333	162.4090005	298.3774038	-0.007850734	0.004509224	0.001958038	0.009262885	4.71E-15
246	17/11/2015 3:00	0	18000	18000	0.000246869	1	1.344469	1	2.335487649	1	0.066001632	2	0.053149464	1	-0.254725735	-1.082689584	-0.018092704	-0.024639124	1.04E-11	8.15E-13	16.33919346	403.0094488	416.0405073	0.2	0.2	1278.29907	31.5295002	32.55597378	0.1	0	301.4521081	299.1534298	100836.8784	1.160310203	1023.352847	0.024665198	0.003444085	0.02303495	3180.189202	3352.348619	0.019852406	94.86451333	172.1594163	298.2253103	-0.017402157	-0.03510123	-0.001450545	0.039205044	-3.43E-15
247	17/11/2015 3:30	0	18000	18000	0.000859898	1	1.032120302	1	1.487643991	1	-0.055748756	1	0.033855508	1	0.056313793	0.109904913	-0.020998415	0.002501194	-4.26E-12	-3.34E-13	16.32502204	402.7763129	415.851441	0	0	1279.055171	31.55726983	32.58558183	-0.5	0	301.5999827	299.1747775	100814.9296	1.159962538	1023.369262	0.024672329	0.002193837	0.023048575	3182.297325	3356.582855	0.019870103	94.80765	174.2855299	298.2364322	-0.010387696	0.008363733	0.002330747	0.013538413	-1.38E-15
248	17/11/2015 4:00	0	18000	18000	0.000568345	1	1.264465917	1	1.959237871	1	-0.099589868	1	0.044586544	1	-0.085459699	-0.619881007	0.008312295	-0.014106685	-5.45E-13	-4.24E-14	16.32831331	402.8686031	415.8736832	0	0	1272.671963	31.40064537	32.41861067	0.2	0	301.5409893	299.1423791	100801.238	1.160000142	1023.277171	0.024673008	0.002889208	0.022933549	3166.072965	3350.158596	0.019770299	94.50516667	184.0856313	298.1506705	-0.013427399	0.016497164	0.002573277	0.021425994	-1.84E-15
249	17/11/2015 4:30	0	18000	18000	0.000480367	1	1.556979247	1	2.341900837	1	-0.090792795	1	0.053293553	1	-0.065429285	-2.098616616	-0.306765661	-0.047757247	-3.10E-12	-2.40E-13	16.19000985	399.4625749	412.1263164	0	0	1251.161021	30.87039524	31.85373256	0	1	301.4360688	299.1175716	100791.2804	1.160217123	1022.967113	0.024673399	0.003453422	0.022545922	3112.301282	3345.24676	0.019432502	93.03652333	232.9454776	297.8636619	-0.023325682	-0.030552446	-0.000601218	0.038443476	-2.28E-17
250	17/11/2015 5:00	0	18000	18000	0.001459173	1	1.130159789	1	3.625273999	1	0.744522072	1	0.082489629	1	-0.297854535	-1.539191135	0.13259561	-0.035022816	-5.59E-13	-4.25E-14	16.25066674	400.934698	413.5640782	-0.5	-0.5	1235.477173	30.48155963	31.43989671	0	1	301.3259742	299.0046384	100759.3801	1.160460599	1022.738422	0.024671892	0.005345328	0.022263299	3072.126896	3322.965487	0.019184881	92.45136333	250.8385912	297.646387	0.01625312	-0.021696177	0.001281705	0.0271391	3.76E-15
251	17/11/2015 5:30	0	18000	18000	0.000376911	1	1.320909409	1	1.541819724	1	-0.053461306	2	0.03507905	1	-0.276860382	-0.148487653	0.231273095	-0.003378349	1.48E-12	1.12E-13	16.3583224	403.5018072	416.2116384	-0.3	-0.3	1234.2293	30.44406027	31.40000388	0.4	0	301.191851	298.8996874	100746.2199	1.160733096	1022.714875	0.024666454	0.002273122	0.022240812	3067.946716	3302.375174	0.019161005	92.90121667	234.4284585	297.6236369	-0.012414196	-0.018805508	-0.000386225	0.022536827	-2.41E-15
252	17/11/2015 6:00	0	18000	18000	0.000963562	1	0.885777272	1	3.089267614	1	1.098013677	1	0.07028819	1	0.078804094	0.383706045	-0.107854094	0.008730226	9.51E-12	7.22E-13	16.30883164	402.3045671	414.9475941	-0.1	-0.1	1238.085741	30.54097061	31.50310604	0.3	0	301.2412371	298.9295613	100750.3983	1.160622204	1022.771863	0.024667896	0.004554675	0.022310305	3077.840329	3308.224771	0.019222711	93.03601	230.3844423	297.6774379	0.007159642	-0.03309897	0.000327195	0.03386605	5.02E-15
253	17/11/2015 6:30	0	18000	18000	0.00181087	1	1.603183106	1	2.107320805	1	-0.411955268	2	0.047942929	1	-0.205858169	0.037148096	0.631004192	0.000845144	-1.44E-12	-1.08E-13	16.59751827	409.3070298	422.1918096	0	0	1238.825493	30.55034944	31.51308521	0.5	0	301.1269114	298.8515451	100753.3459	1.160954988	1022.776163	0.024660737	0.003106702	0.022323636	3078.87558	3292.967417	0.019228683	93.49851333	214.0918376	297.6830588	-0.005995046	-0.011768686	0.001570558	0.013300722	-2.86E-16
254	17/11/2015 7:00	0	18000	18000	0.000683765	1	1.050264006	1	1.08871204	1	-0.243824722	2	0.024767216	1	-0.18604913	-0.494450496	-0.76858313	-0.011248302	-9.88E-12	-7.50E-13	16.2565766	400.7803359	413.3530032	0	0	1234.131037	30.4255603	31.38032425	0.4	0	301.0747739	298.7810553	100759.4451	1.161354619	1022.70235	0.024653428	0.001604916	0.022239042	3066.484903	3279.234768	0.019149226	93.51221	212.7498654	297.6156748	-0.030625811	-0.021224368	0.000186851	0.037261898	6.51E-15
255	17/11/2015 7:30	0	18000	18000	0.000178337	1	0.44230203	1	0.388080415	1	-0.12869675	1	0.008827484	1	-0.306444867	-0.162606211	0.433316564	-0.003698728	-2.89E-12	-2.17E-13	16.46297697	405.5841972	418.2990587	0	0	1233.332651	30.38455524	31.33670715	-0.4	0	300.9360368	298.6650307	100790.9971	1.162187819	1022.676853	0.02463614	0.000572021	0.022224655	3063.311099	3256.739843	0.019123118	94.06066333	193.4287436	297.5983765	-0.037457805	-0.053937687	-0.002833546	0.065729675	8.29E-16
256	17/11/2015 8:00	1	18000	18000	0.000442036	1	0.948174303	1	0.717361941	1	0.100027444	1	0.016329124	1	1.932480799	3.876309431	0.010278534	0.088235427	2.71E-12	2.09E-13	16.43521206	405.6983724	418.5921252	0	0	1270.61206	31.36468473	32.38028207	0	1	301.4600969	299.3979961	100839.5633	1.159466387	1023.26016	0.024684706	0.001058127	0.02289643	3163.649498	3401.137434	0.019747386	93.01739667	237.4879359	298.1378272	-0.002572967	-0.021554509	0.000578796	0.021715248	-3.54E-15
257	17/11/2015 8:30	1	18000	18000	0.00080521	2	0.314333302	2	3.429939296	1	-0.024071058	1	0.078158281	1	2.887127032	0.835763762	-0.722630725	0.019044611	-4.29E-12	-3.41E-13	16.0580679	397.6458471	410.2304725	0	0	1275.165063	31.57690545	32.6065184	-0.3	0	301.9427128	300.4964573	100889.5571	1.155706842	1023.401373	0.024762994	0.005064657	0.022978475	3186.634555	3627.982358	0.019882616	87.83489667	441.3478028	298.259294	0.261644499	-0.278662799	-0.001573751	0.382247663	1.47E-14
258	17/11/2015 9:00	1	18000	18000	8.54E-05	2	2.951958468	1	3.857448193	1	0.235350995	1	0.088011315	1	3.403905001	-3.99833869	0.267829855	-0.091225864	5.16E-12	3.93E-13	16.11886307	400.6415106	413.3978901	0	0	1229.370426	30.5565487	31.51968138	-0.2	0	302.7926142	301.796589	100949.183	1.151857784	1022.830674	0.024855445	0.005703133	0.022153255	3085.486054	3913.405792	0.019232631	78.84401	827.919738	297.7189114	0.084618951	-0.117989287	-0.000509273	0.145196757	8.39E-15
259	17/11/2015 9:30	1	18000	18000	0.000891878	1	2.520071184	1	9.075648243	1	0.212010855	2	0.207184073	1	1.484608152	5.647347666	-0.239409912	0.128920873	6.77E-12	5.45E-13	15.98835274	397.9599337	410.3865523	0	0	1285.647724	32.00056262	33.05845167	-0.2	0	302.6815574	302.364284	100996.1646	1.149594819	1023.680686	0.024890615	0.013425528	0.023167372	3232.801022	4044.038182	0.020152642	79.93992333	811.2371597	298.5009697	0.582954794	0.128256228	0.02206735	0.597304712	-2.26E-14
260	17/11/2015 10:00	1	18000	18000	0.002989662	1	1.930195795	1	13.28534978	1	0.267352966	1	0.303114532	1	-1.516630868	-0.277398235	0.36221607	-0.006329034	-3.06E-11	-2.43E-12	16.18694268	402.0080233	414.8047471	0	0	1285.661722	31.92982998	32.98297062	-0.1	0	303.008576	301.7856188	101027.2818	1.152185199	1023.62943	0.024835328	0.019641822	0.023167625	3226.649215	3910.918035	0.020107553	82.50362667	684.2688201	298.4689406	1.379480698	0.4757267	0.062154563	1.460529384	-1.22E-14
261	17/11/2015 10:30	1	18000	18000	0.001228407	1	1.843519577	1	12.35334955	1	0.283241807	1	0.281765657	1	-0.808872789	-2.483439793	0.162665969	-0.056644398	-1.10E-11	-8.51E-13	16.28015457	403.8237167	416.6556995	0	0	1261.76123	31.29755969	32.30874455	-0.1	0	303.0904316	301.4773395	101048.8549	1.153888843	1023.256035	0.024804661	0.018258415	0.022736938	3163.430899	3841.568675	0.019704617	82.34737333	678.1377763	298.1366683	1.00292321	0.506185267	0.053428821	1.124692459	3.10E-15
262	17/11/2015 11:00	1	18000	18000	0.002282204	2	1.833224713	1	12.74378314	1	0.499038907	1	0.290887023	1	1.995728254	2.51433793	-0.135079973	0.05739177	-1.59E-11	-1.26E-12	16.17940014	402.3122301	414.939972	0	0	1284.489851	31.93974883	32.99355468	-0.1	0	303.2954066	302.2397265	101055.6846	1.150773139	1023.643367	0.024865707	0.018849479	0.023146508	3228.558978	4015.055981	0.020113875	80.41130667	786.4970033	298.4788894	1.00011363	0.406967112	0.044600202	1.080665851	-4.25E-15
263	17/11/2015 11:30	1	18000	18000	0.001804984	1	1.703572568	1	9.105975877	1	0.067671527	2	0.207770461	1	-1.044068475	-3.57030578	0.324869778	-0.081463435	-1.42E-11	-1.09E-12	16.3434476	405.9433752	418.7649593	0	0	1249.248906	31.02921304	32.0228571	-0.1	0	303.551686	301.841252	101033.8332	1.152444664	1023.106441	0.024838295	0.013463526	0.022511466	3135.841265	3923.548407	0.019533663	79.92360333	787.7071416	297.9898367	0.944249854	0.541644383	0.052321634	1.089827499	1.23E-14
264	17/11/2015 12:00	1	18000	18000	0.000980895	1	1.551598816	1	14.42747005	1	0.689860202	1	0.329278799	1	0.719111459	0.727930122	-0.064925914	0.016613582	-3.91E-13	-3.01E-14	16.29729874	405.2169306	417.9281991	0	0	1255.430766	31.2150995	32.22087739	-0.1	0	303.6988944	302.1159787	101021.0224	1.151168823	1023.219449	0.024864055	0.021337266	0.022622863	3154.227127	3986.441253	0.019652081	79.12388333	832.2141269	298.0878108	0.855722413	0.440350714	0.045652081	0.963459243	9.96E-15
265	17/11/2015 12:30	1	18000	18000	0.000952569	2	1.462593341	1	4.827262605	1	-0.05418094	1	0.110169637	1	-0.077830329	-3.822441478	-0.145770453	-0.087237225	9.72E-12	7.28E-13	16.22633093	403.5853928	415.9946871	0	0	1215.760263	30.23869569	31.18158619	-0.1	0	303.837551	302.0862295	100977.7847	1.151219387	1022.65195	0.024872252	0.007138993	0.021908	3054.255554	3979.58873	0.019030257	76.74802	925.3331755	297.5489344	0.180046199	0.350057325	0.020879158	0.394198812	7.40E-14
266	17/11/2015 13:00	1	18000	18000	0.001915196	1	1.376984582	1	6.818676331	1	-0.211655253	1	0.155604227	1	-0.245242587	-0.299986045	-0.227157465	-0.006845771	-1.24E-11	-9.35E-13	16.12400049	401.0429127	413.4275289	0	0	1212.671456	30.16207379	31.10011784	0	0	303.8957208	301.9924879	100945.7681	1.151245352	1022.60557	0.02487242	0.010083154	0.02185234	3045.550425	3958.062978	0.018981479	76.94547667	912.5125528	297.5012847	-0.206568599	0.538139049	0.020025727	0.576771403	3.94E-15
267	17/11/2015 13:30	1	18000	18000	0.004840249	2	1.197743458	1	15.41786504	1	-1.225424159	1	0.351870176	1	0.227959386	2.925326305	-0.430857301	0.066762491	-1.39E-11	-1.08E-12	15.91941717	396.2173024	408.7970007	0	0	1241.910024	30.90981501	31.89570536	0	0	304.0768357	302.0796688	100907.9175	1.15015251	1023.040853	0.024888933	0.022801187	0.022379219	3119.881714	3978.078909	0.01945761	78.42684333	858.1971954	297.9043839	-0.351729066	0.466054231	0.018550364	0.584178053	-1.80E-14
268	17/11/2015 14:00	1	18000	18000	0.010811429	1	10.93134447	1	-15.12891043	1	0.055934387	2	-0.344941503	1	-2.605912258	1.900223436	-0.717837081	0.043325389	7.97E-11	6.45E-12	15.64214584	388.2005546	401.0965479	0	0	1264.975929	31.39366953	32.41117526	0	1	303.1718117	301.08599	100865.059	1.153244729	1023.304226	0.024817602	-0.022352209	0.022794867	3167.373716	3755.07559	0.019765854	84.34913333	587.7018738	298.1575604	-0.196618646	-0.191049984	-0.003642256	0.27417559	9.61E-14
269	17/11/2015 14:30	1	18000	18000	0.009112488	2	2.57951986	1	7.241652335	1	-0.05105451	1	0.165046967	1	-1.042113058	-2.050498821	0.986372841	-0.046733618	-5.80E-12	-4.49E-13	16.09598074	399.2092739	412.1479379	0.1	0.1	1244.75184	30.87208453	31.85553118	0.1	0	302.7523353	300.6888261	100796.1936	1.154209903	1022.993444	0.024801799	0.010695043	0.022430429	3112.623312	3669.035622	0.019433578	84.83491667	556.4123096	297.8653936	-0.696351538	-0.490210701	-0.025976111	0.851989879	1.16E-14
270	17/11/2015 15:00	1	18000	18000	0.006262074	1	3.964805022	1	4.408578738	1	-0.140716373	1	0.100578701	1	2.704285962	4.516501644	-1.608389463	0.103040889	6.23E-12	5.23E-13	15.30780855	381.1862389	393.7227652	0.1	0.1	1286.140226	32.02672374	33.08637183	0.1	0	303.762833	301.723367	100738.3362	1.149084286	1023.683226	0.024901425	0.0065175	0.023176247	3227.184288	3896.826988	0.020169319	82.81569333	669.6426999	298.4717285	-0.256294719	-0.256105048	-0.008740965	0.362426796	1.54E-14
271	17/11/2015 15:30	1	18000	18000	0.003933907	1	2.907042052	1	3.890440489	1	-0.019435304	1	0.088741221	1	-0.4992735	-1.183190473	-0.042001434	-0.026988658	4.44E-12	3.70E-13	15.29254017	380.7156976	393.1659367	0.1	0.1	1274.300508	31.72437027	32.76378058	0.2	0	303.4669448	301.5324008	100698.4653	1.149489959	1023.503584	0.024895517	0.005750431	0.022962896	3195.452317	3853.87598	0.019976595	82.91528667	658.4236634	298.3056892	-0.227194635	-0.197430913	-0.007126961	0.30107667	-9.75E-15
272	17/11/2015 16:00	1	18000	18000	0.002451055	1	1.942126904	1	3.208699305	1	0.145674019	2	0.073208185	1	0.642029362	4.399575802	0.626250821	0.100378668	-3.71E-12	-3.15E-13	15.55720151	387.7394523	400.3067231	0	0	1318.041702	32.85017341	33.96596113	-0.1	0	303.3430399	301.7781925	100667.5173	1.147706012	1024.164029	0.02492347	0.00474389	0.023751112	3307.832453	3909.234726	0.020694421	84.61585667	601.4022735	298.887392	-0.024400709	-0.165986976	-0.003870078	0.167815519	1.40E-14
273	17/11/2015 16:30	1	18000	18000	0.003010373	1	1.107155987	1	7.853300133	1	-0.227073866	1	0.17907996	1	-1.458051387	-2.253866389	1.109222721	-0.051395247	1.94E-11	1.56E-12	16.07929047	400.1616918	412.6187348	0.1	0.1	1296.857263	32.27459552	33.35098508	0.2	0	303.091189	301.2207552	100629.7244	1.149651583	1023.818703	0.024886775	0.011604381	0.023369368	3248.654838	3784.667007	0.020327348	85.83727	536.0121696	298.5832672	-0.112717547	-0.068478746	-0.004970366	0.131982153	4.24E-14
274	17/11/2015 17:00	1	18000	18000	0.009788741	1	7.506981821	1	-2.898795705	2	-0.232109064	2	-0.066084666	2	-0.69173421	-0.58208255	-0.931883047	-0.013269901	-3.43E-11	-2.82E-12	15.67943133	389.7381214	402.3728461	0.2	0.2	1292.457609	32.12616516	33.19251332	0	1	302.9624296	300.9566054	100663.3362	1.151110371	1023.727979	0.024856649	-0.004282286	0.023290087	3234.794431	3726.855369	0.020232714	86.79688667	492.0609382	298.5113369	0.042740585	-0.07137258	0.003383482	0.083260139	-3.84E-14
275	17/11/2015 17:30	1	18000	18000	0.001567035	1	1.757311214	1	-1.451439231	1	1.106840352	1	-0.033066456	1	-1.828500482	4.029558287	-0.931956721	0.091800751	1.38E-11	1.20E-12	15.30221113	379.3416818	392.952349	0	0	1337.243228	33.15024808	34.2868662	0	1	302.3146461	300.2603629	100700.5053	1.153753138	1024.316427	0.024789991	-0.002142706	0.024097123	3339.142181	3578.144843	0.020885857	93.32048667	239.0026619	299.0463809	-0.003021752	-0.274587593	-0.00688791	0.27469059	-1.19E-14
276	17/11/2015 18:00	0	18000	18000	0.002369126	1	1.88173468	1	0.896803769	2	-2.83989086	1	0.020423082	2	-1.026739594	-2.25897255	2.677015554	-0.051444009	-4.60E-13	-3.66E-14	16.52949846	409.1610189	422.3114728	0.4	0.4	1316.071063	32.57721209	33.67422445	0	1	302.1271673	299.8699417	100718.2985	1.155712961	1023.975364	0.024753384	0.001323416	0.023715601	3282.001498	3497.038101	0.020520321	93.85089333	215.036603	298.7552313	0.034412892	-0.179550321	-0.000616655	0.182819433	-1.00E-14
277	17/11/2015 18:30	0	18000	18000	0.013596185	1	0.690838612	1	46.0589489	1	-2.47243141	1	1.048080432	1	-2.143670572	-7.287147039	1.061975905	-0.165820463	-1.30E-11	-9.48E-13	17.0569758	420.9550108	433.9348071	0	0	1245.400044	30.73565882	31.71029565	0	1	301.7455513	299.0569507	100746.5704	1.159997336	1022.887336	0.024679346	0.067915612	0.022442109	3097.342822	3333.270365	0.01934669	92.92204	235.9275431	297.7830502	0.146863867	-0.082450211	-0.001082914	0.168428636	-2.81E-14
278	17/11/2015 19:00	0	18000	18000	0.000573717	2	0.059212489	1	2.939680088	1	-0.186237279	1	0.066859551	1	-1.359972094	-1.398739407	1.25843928	-0.031812676	-1.20E-11	-8.41E-13	17.65795936	434.9025046	447.1168392	0.6	0.6	1233.616899	30.3830736	31.3351312	0	1	301.0710039	298.5421876	100777.6751	1.162513017	1022.674072	0.024629262	0.004332499	0.022229777	3062.756852	3233.069682	0.019122175	94.73216333	170.3128302	297.5953541	-0.077736025	-0.095608626	-0.005155379	0.123330762	-4.41E-15
279	17/11/2015 19:30	0	18000	18000	0.001741313	1	1.072229049	1	-0.170197906	2	0.324530945	2	-0.003869517	2	-1.008718204	-1.976496253	2.261978112	-0.044936424	2.95E-12	1.92E-13	18.69500398	459.9452225	469.9681384	0	0	1214.733673	29.88557533	30.80623746	0	1	300.483414	298.1607535	100758.0948	1.163995524	1022.378161	0.024602574	-0.000250745	0.021889501	3012.02136	3160.526051	0.018805486	95.30126667	148.5046911	297.316635	-0.014266783	-0.077767977	-0.000155921	0.079065945	-1.32E-14
280	17/11/2015 20:00	0	18000	18000	0.002184348	1	1.739952805	1	2.115126858	1	0.121264549	1	0.048064746	1	-1.334083191	-3.146823074	-0.842872468	-0.071509305	-1.04E-11	-6.68E-13	18.35318102	450.6323134	460.7122003	0	0	1184.989129	29.09546808	29.96738312	0	0	299.7494889	297.6572175	100789.5383	1.166680913	1021.910479	0.024553363	0.003114596	0.021353504	2933.305411	3066.936859	0.01830278	95.64283667	133.6314483	296.8759698	-0.017593745	-0.029083304	0.000777221	0.033999743	1.00E-14
281	17/11/2015 20:30	0	18000	18000	0.000261452	1	0.724003361	1	-0.196030347	2	0.377725383	2	-0.004454495	2	-0.094702355	0.190550497	-0.21173215	0.004329974	5.55E-13	3.60E-14	18.27233627	448.2947206	459.1001098	0	0	1187.869607	29.14327242	30.01809803	0	1	299.6905968	297.6215015	100856.7056	1.167577163	1021.938117	0.024534067	-0.000288651	0.021405411	2940.082881	3060.391354	0.018333187	96.06885333	120.3084727	296.9143154	-0.002760887	-0.084258005	-0.001991164	0.084326738	-9.50E-15
282	17/11/2015 21:00	0	18000	18000	0.006542304	1	2.482391463	1	9.383731197	1	-1.373231998	1	0.213372573	1	1.807204283	3.126067102	0.039440999	0.071082277	-1.88E-11	-1.25E-12	18.25500637	448.7309998	459.7044611	0	0	1217.576217	29.92955369	30.85296929	0	0	300.8214801	298.3042734	100894.0164	1.164985371	1022.406683	0.024581257	0.013826543	0.021940724	3020.522886	3187.653246	0.018833476	94.75694667	167.1303598	297.3636236	0.24435926	-0.088640898	0.00560845	0.260000214	-2.68E-14
283	17/11/2015 21:30	0	18000	18000	0.008934442	2	5.56120594	1	-5.959114761	2	2.530459219	2	-0.135625135	2	2.472728941	-2.084743418	-3.681564747	-0.04744725	7.14E-11	5.15E-12	16.54352748	407.8845689	419.6309872	0.6	0.6	1192.571577	29.40313328	30.29386791	0	1	301.8990309	299.2413741	100907.2806	1.161723641	1022.115329	0.024655236	-0.008788509	0.02149014	2967.786085	3369.822028	0.018498496	88.06952	402.0359431	297.0702555	1.508631281	-0.047915947	0.032772413	1.509747764	-4.71E-14
284	17/11/2015 22:00	0	18000	18000	0.002575229	1	0.474248403	1	16.18076793	1	-2.063085983	1	0.368141592	1	-0.893050721	1.235203532	0.345832146	0.028103103	1.14E-11	8.26E-13	16.71765762	411.7172395	423.5412662	0	0	1206.55199	29.71458477	30.6245815	0.1	0	301.3274064	298.9033268	100906.0354	1.162884642	1022.29088	0.024627687	0.023855575	0.021742067	2999.185228	3303.087319	0.018696667	90.79945333	303.9020902	297.2454685	0.019041516	-0.106759518	-0.001613304	0.108456336	6.09E-15
285	17/11/2015 22:30	0	18000	18000	0.001271477	1	0.415433719	2	-1.728638594	2	0.10819356	1	-0.039306155	2	-1.627675629	-0.624236574	1.106267944	-0.014194025	-7.22E-12	-5.03E-13	17.24991558	423.9522055	435.1222587	-0.1	-0.1	1202.650104	29.55760344	30.45786494	0	1	300.4185556	298.2884439	100905.8915	1.165350072	1022.189814	0.02457706	-0.002547039	0.021671755	2983.33636	3184.651334	0.018596777	93.67858667	201.314974	297.1572305	-0.01155184	-0.101242069	-0.001879189	0.101916303	1.03E-14
286	17/11/2015 23:00	0	18000	18000	0.000484056	1	0.643123742	1	0.233065095	2	-0.040197764	1	0.005297355	2	-1.09708047	-1.363672652	-1.677454017	-0.030995026	2.44E-12	1.76E-13	16.52276121	405.4298493	416.9733137	0	0	1190.63356	29.21535805	30.09458204	-0.3	0	299.9275154	297.874638	100927.7181	1.167374154	1021.984301	0.024537657	0.000343269	0.021455217	2949.430361	3107.046588	0.018379041	94.92713667	157.6162271	296.9670751	-0.032594611	-0.062346241	-0.001916809	0.070378524	-9.16E-16
287	17/11/2015 23:30	0	18000	18000	0.000786351	1	0.834495369	1	1.042970327	1	-0.194459981	1	0.023705043	1	-0.082277331	0.166546882	-0.456639227	0.003785344	-4.60E-12	-3.36E-13	16.32507294	400.3900428	412.120837	0	0	1192.898989	29.25713588	30.13891419	0.4	0	300.0203071	297.8436188	100964.8448	1.167906543	1022.008343	0.02452608	0.001536087	0.02149604	2954.734547	3101.296333	0.018405617	95.27417667	146.5617857	296.9969483	-0.030059576	-0.012391429	-0.000699373	0.03252099	-5.70E-15
288	18/11/2015 0:00	0	18000	18000	0.00112676	1	0.199923959	1	0.308869799	1	0.035289721	2	0.007021983	1	0.726313989	2.117827315	-0.251204347	0.048147628	-4.22E-13	-3.16E-14	16.19629649	397.614892	409.6807662	0	0	1213.415677	29.7890412	30.70367422	-0.1	0	300.3606392	298.1176803	100960.3459	1.166543588	1022.322329	0.024549741	0.000455025	0.021865751	3008.318638	3152.424032	0.01874405	95.42874333	144.1053937	297.2961335	-0.002152658	0.011207178	0.001828573	0.011557615	9.35E-17
289	18/11/2015 0:30	0	18000	18000	0.004305731	1	2.20484084	1	1.717269014	1	0.017299546	2	0.039043857	1	0.188610315	-0.122662879	-0.136743284	-0.002788865	-2.07E-13	-1.55E-14	16.12521042	396.103345	408.1618124	0.6	0.6	1211.445089	29.75821336	30.67092529	0.1	0	300.3969375	298.1888914	100924.9078	1.165869377	1022.305247	0.024564228	0.002530042	0.021830241	3004.150554	3165.828575	0.018724431	94.89302667	161.6780211	297.273029	0.003229288	-0.017056849	0.002204864	0.017499309	-4.23E-16
290	18/11/2015 1:00	0	18000	18000	0.001711687	1	0.871276271	1	2.418976492	1	0.12112737	1	0.055000986	1	0.153509377	-0.868736778	-0.259476141	-0.019752726	4.66E-12	3.50E-13	16.00065619	393.2337347	405.101525	0	0	1201.971123	29.53976312	30.43892165	-0.3	0	300.5396763	298.2468802	100895.7691	1.165403507	1022.178731	0.024576101	0.003564064	0.02165952	2981.23659	3176.780903	0.018585425	93.84457667	195.5443129	297.1455093	-0.003775814	-0.082888867	-0.000891561	0.082979612	-1.18E-15
291	18/11/2015 1:30	0	18000	18000	0.001540858	1	0.955798709	1	3.434130851	1	0.31901823	1	0.078091966	1	0.317886343	-0.087437861	0.229065104	-0.001988333	-3.53E-12	-2.63E-13	16.09106147	395.7690301	407.7916543	-0.1	-0.1	1200.124299	29.51775623	30.41555517	-0.2	0	300.6869619	298.3670586	100856.4739	1.164490198	1022.167579	0.024595583	0.005060359	0.02162624	2977.855374	3199.584214	0.018571423	93.07007333	221.7288396	297.1266198	-0.019578693	-0.010803556	0.000592382	0.022369465	1.52E-15
292	18/11/2015 2:00	0	18000	18000	0.001105783	1	-0.092098253	1	3.864163684	1	0.411262455	1	0.087888587	1	0.547803872	0.912052222	0.064192751	0.020744199	2.85E-12	2.14E-13	16.10214032	396.4803034	408.5850271	0.2	0.2	1208.131018	29.74760765	30.65965916	0.2	0	300.9452863	298.5743783	100814.859	1.163099224	1022.304417	0.024622832	0.00569518	0.021770521	2999.80532	3239.257847	0.018717682	92.60779667	239.4525265	297.2489126	-0.016549705	-0.07688528	-0.001109146	0.078654112	8.49E-16
293	18/11/2015 2:30	0	18000	18000	0.000759544	1	1.10246664	1	2.012893648	1	-0.016651515	2	0.045781589	1	-0.043443761	-0.259513456	0.445356137	-0.005902417	7.77E-13	5.74E-14	16.29829509	401.4162762	413.6723491	0	0	1205.155644	29.68218995	30.59017329	-0.1	0	300.8796781	298.5579322	100782.6638	1.162820929	1022.265904	0.024629342	0.002966647	0.021716905	2992.252597	3236.095056	0.018676053	92.46491667	243.8424592	297.2069216	-0.022110366	-0.079144459	-0.001834414	0.082195369	-9.28E-16
294	18/11/2015 3:00	0	18000	18000	0.000699505	1	1.358369632	1	4.002045686	1	0.216944689	2	0.091022846	1	-0.010399311	0.011125537	0.029121028	0.00025304	-4.76E-12	-3.52E-13	16.30452026	401.7391668	413.9478012	0	0	1204.760832	29.68499563	30.59315325	0.1	0	300.7626157	298.5539938	100738.7959	1.162328871	1022.267247	0.024639742	0.00589828	0.021709791	2991.232869	3235.338046	0.018677838	92.45503333	244.1051771	297.2012451	0.016776623	-0.076206099	-0.000155731	0.078031076	-6.06E-15
295	18/11/2015 3:30	0	18000	18000	0.000601488	1	1.327071847	1	2.756524184	1	0.445703391	1	0.062686545	1	-0.349540991	-0.855881618	0.522051858	-0.019463737	1.13E-11	8.19E-13	16.54098202	407.5270709	419.8896385	-0.6	-0.6	1196.115826	29.46920434	30.36400748	0.1	0	300.6438655	298.4216223	100703.6318	1.162534471	1022.139385	0.024637417	0.004062088	0.021554008	2968.451947	3209.984444	0.018540532	92.47558667	241.5324975	297.073988	-0.032243105	-0.045698209	-0.001168494	0.055940231	3.58E-15
296	18/11/2015 4:00	0	18000	18000	0.000513234	1	1.170819225	1	1.982268757	1	-0.074585202	1	0.045079218	1	0.008157715	-0.122643817	-0.274318042	-0.00278907	-9.39E-12	-6.83E-13	16.41491373	404.4852686	416.775643	0	0	1194.670913	29.43827746	30.33117501	0	0	300.6546121	298.4247121	100688.692	1.162363715	1022.12136	0.024641328	0.002921133	0.02152797	2964.896741	3210.574272	0.018520855	92.34786333	245.6775311	297.0540511	-0.013097881	-0.086683196	-0.002416655	0.087700463	3.62E-15
297	18/11/2015 4:30	0	18000	18000	0.000891991	1	0.669168369	1	0.754409594	1	-0.081098857	1	0.017158082	1	0.298525509	1.449452351	0.088968715	0.032965942	-8.31E-12	-6.11E-13	16.44802853	405.472223	417.9054231	0.6	0.6	1209.00187	29.80397771	30.71954227	0.3	0	300.8397318	298.5378224	100684.3854	1.161711146	1022.335987	0.024651722	0.001111844	0.021786214	3001.60011	3232.231344	0.018753555	92.86464333	230.6312347	297.2588775	-0.00525817	0.023881078	0.003483882	0.024700034	7.16E-16
298	18/11/2015 5:00	0	18000	18000	0.001080389	1	0.480854916	1	0.270102852	1	0.045115679	2	0.006143727	1	0.257541641	1.053970068	0.317185304	0.023973475	-2.30E-12	-1.69E-13	16.58558176	408.9919553	421.6227814	0	0	1219.40917	30.07000585	31.00224349	0	1	300.935132	298.6354298	100685.5843	1.161227121	1022.492469	0.024659488	0.000398113	0.021973754	3028.428236	3251.022379	0.018922873	93.15310333	222.5941429	297.4072134	-0.007949958	0.009953941	0.002019219	0.012898063	-5.54E-16
299	18/11/2015 5:30	0	18000	18000	0.002135736	1	0.984122069	1	1.400370691	1	0.450381796	1	0.031852915	1	0.021544496	-0.365117758	-0.139883449	-0.00830499	-1.42E-11	-1.04E-12	16.52503017	407.4399251	419.986824	0.5	0.5	1215.84808	29.9778606	30.90430556	0	1	300.9312315	298.643594	100702.8824	1.161435804	1022.439002	0.024655926	0.002064069	0.021909583	3019.666746	3252.598439	0.018864222	92.83859667	232.9316931	297.3588969	-0.006206767	-0.004754054	0.00278283	0.008298743	-1.25E-16
300	18/11/2015 6:00	0	18000	18000	0.000332457	1	0.827746391	1	0.628792047	1	-0.305676854	1	0.014300553	1	-0.377992972	-1.659225499	-0.396305697	-0.037735595	-4.92E-12	-3.61E-13	16.36068417	403.046567	415.3407951	0.3	0.3	1199.896509	29.55953207	30.45991284	-0.3	0	300.7840069	298.5004639	100739.842	1.162605162	1022.193382	0.024635068	0.000926676	0.021622135	2978.62136	3225.064328	0.018598004	92.35851	246.4429681	297.1309007	-0.015635924	-0.03852038	-0.00094546	0.041583599	9.81E-15
301	18/11/2015 6:30	0	18000	18000	7.53E-05	2	0.318182602	1	1.072451759	1	0.178556975	1	0.024390684	1	0.002718695	1.195457058	0.600047073	0.027188184	-2.61E-12	-1.90E-13	16.63645901	409.6962187	422.3570985	0	0	1212.553166	29.86082836	30.77994295	0.3	0	300.7870564	298.501493	100775.6172	1.162880023	1022.369017	0.024626407	0.001580516	0.021850208	3010.050604	3225.261557	0.018789736	93.32733333	215.2109528	297.3057259	-0.05291334	-0.060449732	-0.004946167	0.080488857	-5.34E-15
302	18/11/2015 7:00	0	18000	18000	0.000393173	1	0.731407356	1	1.341665418	1	-0.164373974	1	0.030515521	1	0.19003226	0.552761708	-0.36979385	0.012572294	-3.46E-12	-2.56E-13	16.46875521	405.597887	418.1053643	0.1	0.1	1218.116197	30.00016391	30.92800925	0.5	0	300.8969364	298.5734245	100792.0457	1.16272743	1022.451388	0.024628327	0.001977406	0.021950454	3024.588989	3239.074337	0.018878418	93.37819	214.4853484	297.3860564	-0.009651872	0.005315553	9.08E-05	0.011019165	3.41E-15
303	18/11/2015 7:30	0	18000	18000	0.000104601	1	0.310397432	1	-0.049631902	2	-0.237018329	1	-0.001129006	2	0.36897361	1.193998253	0.274751185	0.02716059	-1.36E-11	-1.01E-12	16.58561524	408.6441386	421.3582112	-0.4	-0.4	1229.837125	30.30130179	31.24816178	0	1	300.9334175	298.7131387	100797.7081	1.162115026	1022.629072	0.024638467	-7.32E-05	0.022161665	3055.121058	3266.050666	0.019070113	93.54175333	210.9296083	297.5536655	-0.021823819	-0.045730044	-0.002644681	0.050739633	-5.16E-15
304	18/11/2015 8:00	1	18000	18000	0.000367218	1	0.823180344	1	0.773030519	1	0.319502799	1	0.017593286	1	1.342616111	3.011474544	-0.090573606	0.068537698	-5.94E-12	-4.53E-13	16.52210486	407.6385415	420.5432217	-0.3	-0.3	1258.991991	31.06224439	32.05803903	-0.1	0	301.2346166	299.2221506	100830.9584	1.160183037	1023.080881	0.024672313	0.001140045	0.022687036	3132.876008	3365.995789	0.019554704	93.07427	233.1197801	297.9739885	0.012708995	-0.083705855	-0.001088511	0.084672153	-5.06E-15
305	18/11/2015 8:30	1	18000	18000	0.000814537	1	7.489297983	1	7.220933743	1	1.893212996	1	0.164477869	1	2.266463143	-0.234288084	0.133054918	-0.005336596	1.42E-12	1.08E-13	16.53982992	409.1195674	422.4077445	0	0	1253.3787	31.00284308	31.99477197	-0.1	0	302.4225425	300.0836065	100863.2781	1.157249588	1023.059877	0.024735416	0.010658166	0.022585885	3127.887181	3541.224446	0.019516866	88.32784333	413.3372653	297.9472955	-0.027468401	-0.077171439	-0.000341832	0.081914961	2.10E-14
306	18/11/2015 9:00	1	18000	18000	0.001655395	1	5.055093846	1	2.981491885	1	0.510566554	2	0.068012537	1	3.972015083	0.753049395	-0.328870157	0.017178246	-1.16E-11	-8.96E-13	16.31483635	405.4418124	418.6741355	-0.2	-0.2	1255.273744	31.1949474	32.19940618	-0.3	0	302.7498462	301.6002913	100901.1147	1.15177729	1023.197746	0.024851111	0.004407212	0.022620033	3148.449276	3869.098067	0.019639242	81.37424333	720.6487912	298.0570758	0.248210275	-0.086886227	0.006064117	0.263048152	-5.15E-15
307	18/11/2015 9:30	1	18000	18000	0.000906611	1	1.511231947	1	0.770031058	1	-0.034673538	1	0.017582458	1	2.56720401	5.783481704	-0.472973984	0.132056783	1.64E-12	1.34E-13	16.05600837	400.1375923	413.0531115	-0.2	-0.2	1311.160821	32.67591308	33.77969547	-0.4	0	302.943767	302.5830425	100944.5409	1.147879709	1024.077681	0.024921362	0.001139343	0.023627118	3299.339819	4095.379817	0.02058327	80.56248667	796.0399979	298.8440404	0.211761858	-0.064676827	0.003582351	0.221447532	1.06E-14
308	18/11/2015 10:00	1	18000	18000	6.82E-05	2	1.858185089	1	4.124300577	1	0.081419532	1	0.094050827	1	-3.464580664	-9.669775906	-0.350109699	-0.220510217	2.64E-13	2.01E-14	15.97181132	396.2291037	408.8484358	0	0	1217.921297	30.21422268	31.15556382	0	0	303.1438855	301.2621639	100963.0381	1.154210628	1022.622142	0.024808026	0.006094494	0.021946942	3051.337984	3793.80009	0.019014677	80.42959333	742.4621057	297.5329776	0.097641334	0.295456278	0.013878933	0.311481728	-2.03E-14
309	18/11/2015 10:30	1	18000	18000	0.001841482	1	1.486725313	1	6.120446792	1	0.146637711	2	0.139563569	1	-0.144998107	1.967076782	0.119371898	0.044854937	-1.35E-11	-1.04E-12	16.03226095	397.5611637	410.3313429	0	0	1238.619385	30.71475479	31.68804533	0	0	303.35971	301.2069114	100987.0703	1.154476069	1022.911983	0.024797573	0.009043719	0.022319922	3102.625123	3781.617893	0.019333378	82.04491333	678.9927701	297.8115555	-0.151377268	0.485205649	0.02032427	0.508677378	1.74E-14
310	18/11/2015 11:00	1	18000	18000	0.000726041	1	1.503203921	1	6.152728697	1	0.063029441	1	0.140333197	1	0.643240456	5.174359772	0.829401162	0.118018278	-9.98E-12	-7.86E-13	16.3959955	406.82186	420.1985268	-0.2	-0.2	1290.993971	32.03249039	33.09252643	-0.1	0	303.3388031	301.4521064	101009.4142	1.153210607	1023.683458	0.02481227	0.009093591	0.023263712	3236.451001	3835.940018	0.020172995	84.37178333	599.4890172	298.519948	0.271862711	0.452927484	0.027183389	0.528953283	-2.75E-14
311	18/11/2015 11:30	1	18000	18000	0.001638307	1	1.359562916	1	1.920007044	2	0.034876079	1	0.043793809	2	0.106942415	0.62197301	-0.050128616	0.014186702	-7.19E-12	-5.69E-13	16.36969244	406.26202	419.6417208	-0.1	-0.1	1297.083097	32.19092851	33.26165197	-0.1	0	303.3069681	301.4928795	101000.0006	1.15287727	1023.776481	0.024817938	0.002837839	0.023373438	3252.155919	3845.038716	0.020274003	84.58057667	592.882797	298.601394	0.444040341	0.230989143	0.022438137	0.501030217	-3.68E-14
312	18/11/2015 12:00	1	18000	18000	0.001040274	1	2.641149249	1	3.814329748	1	-0.4853348	2	0.087038839	1	1.144702774	2.020365357	-0.043786251	0.046102531	-1.73E-12	-1.39E-13	16.32369699	405.7722253	419.0857416	0	0	1315.745969	32.70663319	33.81252711	-0.1	0	303.4647823	301.9299688	100983.9723	1.150798395	1024.08458	0.024857863	0.005640117	0.023709743	3303.731694	3943.76318	0.020602864	83.77104667	640.0314861	298.8664714	0.200664345	0.194021945	0.012965818	0.279425852	8.92E-15
313	18/11/2015 12:30	1	18000	18000	0.002314333	1	1.496839857	1	5.771055589	1	0.073656202	1	0.131657575	1	-0.64537298	-4.08582235	-0.258223802	-0.093211624	-7.56E-12	-5.94E-13	16.21453034	402.8849681	416.0048635	-0.1	-0.1	1274.367707	31.66441349	32.69983457	0	0	303.4971254	301.683599	100945.0507	1.151753686	1023.472632	0.024847156	0.008531411	0.022964106	3197.223215	3887.848428	0.019938383	82.23631333	690.6252128	298.3149934	-0.032171787	0.359071212	0.015000647	0.360821533	1.99E-14
314	18/11/2015 13:00	1	18000	18000	0.004685273	1	1.165959031	1	4.314264726	1	-0.2017257	1	0.098417728	1	-0.148864611	0.196994187	-0.032757324	0.004493864	-9.64E-12	-7.59E-13	16.19633302	402.5186232	415.6721526	0.1	0.1	1276.118284	31.71467109	32.75343552	0	0	303.6315469	301.6267586	100904.5167	1.151486014	1023.500686	0.024852454	0.006377469	0.022995652	3201.011967	3875.046617	0.019970414	82.60576667	674.0346503	298.3348842	-0.344586426	0.528827814	0.017910004	0.631442341	-4.80E-14
315	18/11/2015 13:30	1	18000	18000	0.001085609	1	1.243327516	1	6.489049935	1	0.093511527	2	0.148023885	1	-0.098156517	1.249214786	-0.029585595	0.028496256	-4.71E-12	-3.75E-13	16.17623822	402.187611	415.4254352	0	0	1288.407298	32.03349542	33.09359908	0	0	303.7695378	301.5892664	100849.7316	1.150863449	1023.685486	0.024862864	0.009591948	0.0232171	3231.43598	3866.622567	0.020173636	83.57257333	635.1865867	298.4938673	-0.434973183	0.634142569	0.02261871	0.769317927	-1.37E-14
316	18/11/2015 14:00	1	18000	18000	0.004036159	2	0.386143995	2	3.53440355	2	0.841312463	2	0.080712469	2	2.918375086	3.180886113	-0.514418812	0.072639462	2.32E-11	1.92E-12	15.8761482	396.4076325	409.3063759	0	0	1315.631069	32.84966799	33.96542079	0.1	0	304.2758051	302.7085362	100794.7297	1.145624763	1024.180345	0.024968754	0.005230168	0.023707672	3311.961567	4125.087721	0.020694099	80.28827	813.1261538	298.9084345	-0.202332915	-0.00086524	0.000699361	0.202335974	4.43E-14
317	18/11/2015 14:30	1	18000	18000	0.002858353	1	3.612196736	1	2.322134114	1	0.064393052	2	0.053066095	1	1.873339535	-3.650979693	-0.634299524	-0.083433266	-7.90E-12	-6.48E-13	15.54592798	389.2605202	401.7109782	-0.3	-0.3	1274.374802	31.90956493	32.96134718	0.4	0	304.6675952	303.4291577	100749.6682	1.142804247	1023.646426	0.025039388	0.003438683	0.022964234	3215.740435	4299.33377	0.020094635	74.79625	1083.593335	298.4120131	-0.115933847	0.034899786	0.005030673	0.121177389	5.93E-15
318	18/11/2015 15:00	1	18000	18000	0.020978089	2	7.3146378	1	5.26229628	1	-0.888847955	1	0.120165997	1	-1.988778269	0.890842042	0.048129137	0.020342625	-4.08E-11	-3.37E-12	15.59633184	389.8018252	402.533283	0	0	1285.885411	32.13835697	33.20552809	0	0	304.6094732	302.6655635	100681.9526	1.144817129	1023.764668	0.024993173	0.007786757	0.023171655	3236.62049	4114.893827	0.020240486	78.65623333	878.2733371	298.5208288	-0.391431843	0.587029868	0.025655992	0.706031999	4.81E-14
319	18/11/2015 15:30	1	18000	18000	0.004379706	2	0.755069736	1	9.729085983	1	0.134950101	2	0.222060495	1	-1.274611884	-0.678046219	0.013061993	-0.015475994	1.84E-11	1.51E-12	15.61729246	389.9485905	402.8456803	0	0	1280.164753	31.96446774	33.0199323	0	0	304.521024	302.1766271	100616.5166	1.14600052	1023.654267	0.024969027	0.01438952	0.023068569	3217.016099	4000.442984	0.020129632	80.41649667	783.4268851	298.4186788	-1.168568314	1.06658461	0.035257529	1.582528903	-9.32E-15
320	18/11/2015 16:00	1	18000	18000	0.002789952	2	1.225591343	1	3.963560881	1	0.006526716	1	0.090513962	1	1.417757013	1.452956573	-0.212718908	0.033180481	-5.51E-11	-4.60E-12	15.48715838	387.5531898	400.3346593	0	0	1292.275302	32.33810895	33.41881007	0	0	304.7652539	302.7216314	100575.8935	1.143311933	1023.881377	0.025024164	0.005865305	0.023286801	3253.306633	4128.198491	0.020367846	78.80693333	874.8918584	298.6073481	-0.506208255	0.617740704	0.023307686	0.798995384	3.95E-14
321	18/11/2015 16:30	1	18000	18000	0.02514294	2	3.322936777	1	14.13563303	1	-0.070791191	1	0.322829526	1	0.171537865	-1.427299178	-0.10151858	-0.032596652	-9.94E-12	-8.23E-13	15.43600489	386.4095979	399.019259	0	0	1277.150371	31.97091247	33.02680971	0	0	304.8654206	302.7876005	100562.2794	1.143068765	1023.668885	0.025033006	0.020919353	0.02301425	3215.930241	4143.90055	0.020133741	77.60635667	927.9703092	298.413005	-0.523525391	0.789639795	0.032147627	0.947967991	-2.13E-14
322	18/11/2015 17:00	1	18000	18000	0.005268817	2	0.811657365	1	9.297041103	1	0.040242647	1	0.212302528	1	-0.29211547	-3.373962221	-0.061184338	-0.077046095	-6.84E-12	-5.52E-13	15.41494708	385.7206544	398.0645837	0.5	0.5	1243.01537	31.10336349	32.10183865	0	0	304.7363065	302.6752892	100567.1469	1.143927989	1023.162817	0.025022509	0.013757204	0.022399137	3128.815572	4117.199013	0.019580898	75.99379	988.3834411	297.9522657	-1.417761492	0.823649595	0.024443162	1.639830409	-1.12E-14
323	18/11/2015 17:30	1	18000	18000	0.005589883	2	1.111976486	1	7.902272723	1	-0.011781185	1	0.180432173	1	-0.297717414	0.848202183	-0.061466309	0.019366955	3.23E-11	2.63E-12	15.39566509	385.0289118	397.4544654	0	0	1252.406065	31.32131945	32.33406503	0	0	304.7959282	302.5608905	100583.7732	1.14445425	1023.287241	0.025008917	0.011692005	0.022568358	3151.261557	4090.155178	0.019719755	77.04503667	938.8936215	298.0720417	-0.812502262	0.725191103	0.026622587	1.089390116	8.39E-15
324	18/11/2015 18:00	1	18000	18000	0.00333167	2	0.628359889	1	4.200871889	1	0.024326334	1	0.095916182	1	-0.058519756	0.334704556	-0.02530952	0.007642124	-1.04E-11	-8.53E-13	15.38749139	384.7441376	397.2153749	0	0	1256.106602	31.40730605	32.42571026	-0.1	0	304.8466632	302.5384092	100597.3061	1.144655619	1023.336829	0.025003695	0.006215369	0.022635041	3160.337881	4084.858799	0.019774543	77.36712667	924.5209177	298.1202631	-0.585449873	0.691155001	0.022969383	0.906076367	-8.16E-15
325	18/11/2015 18:30	1	18000	18000	0.003390437	2	0.049201352	1	5.194279118	1	-0.019745405	2	0.118626274	1	0.633720439	1.059682974	0.098239992	0.024200903	-2.02E-11	-1.66E-12	15.42338195	385.8500986	398.3541257	0	0	1266.318042	31.67975371	32.7161947	0	0	304.9514562	302.7819814	100623.8766	1.14391762	1023.499854	0.025017217	0.007686983	0.022819052	3188.594707	4142.561068	0.01994816	76.97158	953.9663615	298.2696171	-0.215942451	0.107939554	0.006605808	0.241507197	-3.98E-14
326	18/11/2015 19:00	1	18000	18000	0.000703808	1	1.287144184	1	1.200319241	1	-0.293980008	1	0.027401188	1	-1.126277842	4.133556536	0.963991638	0.094361861	-4.62E-12	-3.81E-13	15.88273609	396.6845198	410.103594	-0.6	-0.6	1310.879281	32.74029833	33.8485086	0.1	0	304.4369645	302.3498915	100646.7844	1.145348124	1024.109475	0.02497583	0.001775597	0.023622045	3296.089651	4040.680039	0.020624336	81.57264667	744.5903879	298.8274237	-0.083646897	-0.101913856	-0.00347952	0.131891412	-4.85E-15
327	18/11/2015 19:30	0	18000	18000	0.000436665	1	0.476540228	1	0.60510922	1	0.260671179	2	0.013801874	1	-2.27608671	-0.480005382	0.997343417	-0.010948394	-6.54E-12	-5.23E-13	16.38614868	407.8553781	421.6920034	0.2	0.2	1310.459571	32.6176696	33.71745439	0.1	0	303.8224539	301.4796439	100702.1427	1.149340022	1024.023587	0.024890252	0.000894361	0.023614482	3285.550297	3842.083075	0.020546123	85.51481667	556.5327772	298.773442	-0.092425701	-0.08951122	-0.005544673	0.128784751	-9.32E-15
328	18/11/2015 20:00	0	18000	18000	0.007820805	1	0.695973625	1	30.12199078	1	-5.747866327	1	0.686483891	1	-2.21974418	-1.200094828	0.773296178	-0.027350309	-2.82E-11	-2.19E-12	16.79364028	416.4854287	431.0757458	0.6	0.6	1302.911028	32.31243784	33.39139523	-0.1	0	302.9415443	300.6339504	100784.3452	1.15364879	1023.832314	0.024800188	0.044484156	0.023478457	3257.461436	3657.283603	0.020351477	89.06778333	399.8221676	298.6288309	0.159514253	-0.068076274	0.00746681	0.173594151	-1.27E-14
329	18/11/2015 20:30	0	18000	18000	0.001256192	1	1.418630072	1	2.925884491	1	0.325684889	1	0.066631505	1	-2.020578032	2.158314928	-0.214096353	0.049151555	-2.01E-11	-1.59E-12	16.75000471	414.1035709	428.8189304	0	0	1329.118487	32.85925712	33.97567248	0	0	302.212794	299.866616	100842.6145	1.157027335	1024.141262	0.024722594	0.004317722	0.023950716	3314.50224	3496.354146	0.020700216	94.79881333	181.8519057	298.9213707	0.009807555	-0.071457042	-0.000512844	0.072128774	-5.99E-15
330	18/11/2015 21:00	0	18000	18000	0.001201567	1	-0.165104162	1	-1.39153696	2	0.016257315	2	-0.031682932	2	-0.573089286	-0.240879155	-0.838024284	-0.005484409	-4.03E-12	-3.27E-13	16.38992334	404.7898796	419.9835211	0	0	1328.001804	32.79830412	33.91051139	0	1	302.0511214	299.6491977	100871.9499	1.158230703	1024.102713	0.024697485	-0.002053054	0.023930593	3309.31634	3451.892982	0.020661335	95.86961	142.5766426	298.8949567	-0.008389862	0.011870336	0.002106201	0.014687775	2.55E-15
331	18/11/2015 21:30	0	18000	18000	0.00039494	1	0.280913373	1	NA	NA	0.113887607	1	NA	NA	-0.366272227	2132.225707	-0.749974366	48.54060252	7.71E-12	6.33E-13	16.06498635	396.4611416	396.4611416	0.3	0.3	1320.280611	32.58265814	33.68004349	NA	0	301.9273146	299.5103419	100902.4187	1.159213385	1023.974623	0.024678586	NA	0.023791457	3288.550897	3423.756051	0.020523794	96.05097	135.2051536	298.7888262	-0.033348164	-0.115269227	-0.0027018	0.120026641	9.68E-15
332	18/11/2015 22:00	0	18000	18000	0.001156251	1	0.3535296	1	1.718098319	1	-0.121718718	1	0.039113896	1	0.069210932	0.857027589	1.719684641	0.019510925	-4.73E-12	-3.73E-13	16.84305342	415.5538625	429.96793	0	0	1329.406438	32.79927731	33.91155169	-0.2	0	301.9930841	299.5365722	100937.6939	1.159420935	1024.102152	0.024672122	0.00253458	0.023955904	3311.57147	3429.055838	0.020661956	96.57385667	117.484368	298.9064475	-0.028345344	0.002930771	0.001947884	0.028562951	4.57E-16
333	18/11/2015 22:30	0	18000	18000	0.000564032	1	0.609285582	1	1.767370861	1	0.038782919	2	0.040233189	1	-0.164370823	-0.596726479	0.45374689	-0.013584138	-2.48E-13	-1.93E-14	17.050003	420.5907403	435.36383	-0.3	-0.3	1323.511694	32.64848477	33.75038366	-0.1	0	301.8176116	299.4742856	100933.2623	1.159678113	1024.01289	0.024668074	0.002607111	0.023849681	3296.20201	3416.482582	0.020565777	96.47940333	120.2805719	298.8279984	0.002543165	-0.044715482	-0.000294358	0.044788712	-2.21E-15
334	18/11/2015 23:00	0	18000	18000	0.001225532	1	0.851256697	1	-2.447306588	2	0.856729597	1	-0.055709187	2	-0.114541628	-0.505714026	0.462079977	-0.011511805	-1.06E-11	-8.06E-13	17.26361197	425.7184147	440.3642281	0	0	1318.771749	32.52073895	33.6138874	0	1	301.7538927	299.4308946	100952.2163	1.160120706	1023.937555	0.024659869	-0.003609955	0.023764267	3283.921313	3407.747381	0.020484306	96.36633667	123.8260671	298.765085	0.050232969	-0.187248339	-0.002567375	0.193886263	-1.97E-14
335	18/11/2015 23:30	0	18000	18000	0.003745847	1	1.529793087	1	0.827194296	1	0.443932912	1	0.018827934	1	-0.270875758	-1.467106519	0.0348807	-0.033393104	-5.93E-12	-4.47E-13	17.28872039	426.1052728	440.6021567	-0.6	-0.6	1304.463845	32.15037956	33.21836252	0.3	0	301.6957215	299.3283294	100972.6569	1.160917782	1023.719348	0.024646432	0.00122005	0.023506439	3247.180032	3387.176908	0.020248151	95.86685667	139.9968766	298.5756262	0.007112592	-0.000935291	0.002437514	0.007576623	6.44E-16
336	19/11/2015 0:00	0	18000	18000	0.00027152	1	0.442192679	1	-1.372573822	2	0.300517754	2	-0.031245524	2	0.356166037	1.709402962	-1.440654021	0.038913164	-5.92E-12	-4.70E-13	16.63315991	410.120413	425.4317401	0	0	1321.426524	32.58214282	33.67949287	0	1	301.8175964	299.4632347	100975.7083	1.160238082	1023.974121	0.024656795	-0.00202471	0.023812106	3290.887459	3414.256024	0.020523466	96.38666333	123.3685648	298.8007974	0.003579824	-0.092058975	-0.002661939	0.092167001	4.19E-15
337	19/11/2015 0:30	0	18000	18000	0.000481136	1	0.249476157	1	3.78832826	1	0.0095289	2	0.086240824	1	0.082479317	0.120401312	1.074987302	0.002740921	-1.25E-11	-9.67E-13	17.11162575	422.051783	436.249793	0	0	1322.240591	32.61256452	33.71199927	0	0	301.8486833	299.4944851	100954.1982	1.159856377	1023.992245	0.024664622	0.005588405	0.023826776	3293.258447	3420.555681	0.020542867	96.27846333	127.2972339	298.8129373	-0.011571429	-0.052439347	-0.001823234	0.053731808	-3.02E-15
338	19/11/2015 1:00	0	18000	18000	0.000334284	1	0.438065761	1	0.981003761	1	0.133286949	1	0.02233155	1	-0.106870762	-0.576786324	0.353298591	-0.013129952	-2.00E-13	-1.52E-14	17.271413	425.9728883	439.4463232	0.2	0.2	1316.394152	32.46684097	33.55630829	-0.2	0	301.7867742	299.4539938	100945.2854	1.15997551	1023.906255	0.024663465	0.001447084	0.023721423	3278.25365	3412.39513	0.020449934	96.06899333	134.14148	298.7359805	-0.004854071	-0.039118641	-0.001001969	0.039431384	-2.41E-15
339	19/11/2015 1:30	0	18000	18000	0.001238956	1	0.554886789	1	-0.276002245	2	-0.169471434	1	-0.006282395	2	-0.222324786	-0.786894206	-0.500907022	-0.017911377	-9.78E-12	-7.50E-13	17.04603027	420.4135503	433.7581459	0.5	0.5	1308.335971	32.26805078	33.34399655	0.5	0	301.7301577	299.3697558	100917.0376	1.160065495	1023.788489	0.024663429	-0.000407099	0.023576215	3257.269588	3395.472329	0.020323175	95.92979333	138.2027411	298.6278395	-0.008272476	0.002025887	0.001429509	0.008636062	4.82E-15
340	19/11/2015 2:00	0	18000	18000	0.000877325	1	0.671916086	1	0.282942641	2	-0.020012453	2	0.006440112	2	-0.110210743	-0.178432136	-0.299233517	-0.004061328	-5.04E-12	-3.89E-13	16.9080915	417.0918544	430.4725708	0	0	1306.25634	32.22296727	33.29585863	0.6	0	301.712079	299.327989	100883.5205	1.159862041	1023.761308	0.024668181	0.000417319	0.02353874	3251.638362	3387.108828	0.020294431	96.00041	135.470466	298.5987154	-0.018202042	-0.031989154	-0.000171899	0.036805568	-4.28E-16
341	19/11/2015 2:30	0	18000	18000	0.001026616	1	0.756429802	1	1.459473765	1	0.099001417	2	0.03322003	1	0.054551584	0.045599916	-0.214443135	0.001037929	-4.97E-12	-3.87E-13	16.80992931	414.7111554	428.3268763	0	0	1306.594947	32.23449013	33.30816174	0.6	0	301.7273003	299.3486646	100880.567	1.159742861	1023.768325	0.024670607	0.002152658	0.023544841	3252.705911	3391.246704	0.020301777	95.91475333	138.5407929	298.6042401	-0.003037762	-0.013568697	0.000681953	0.0139213	1.62E-15
342	19/11/2015 3:00	0	18000	18000	0.001385166	1	1.157396208	1	2.115445106	1	0.490052397	1	0.048147365	1	-0.206024211	-0.596999875	-0.193912534	-0.01358767	-1.20E-11	-9.31E-13	16.72236326	412.5583433	426.0714538	0	0	1300.456758	32.08364015	33.14712044	0.3	0	301.5973312	299.2705759	100852.4188	1.159788759	1023.678753	0.024671055	0.003119949	0.023434231	3236.580658	3375.641563	0.020205603	95.88046	139.0609044	298.5206218	0.00513935	-0.028929301	0.00101837	0.029399906	2.12E-16
343	19/11/2015 3:30	0	18000	18000	0.001991779	1	1.376905155	1	2.223928198	1	0.471559882	2	0.050612777	1	-0.195973483	-0.888173253	-0.645448337	-0.020213294	-4.07E-13	-3.20E-14	16.43157433	405.3924477	418.5622711	0.3	0.3	1291.334553	31.85922815	32.90764016	0.1	0	301.527152	299.1962919	100825.3525	1.159864996	1023.546221	0.024671552	0.003279708	0.023269849	3213.079551	3360.854884	0.02006255	95.60304333	147.7753329	298.3981016	-0.001294715	-0.029391201	0.001135421	0.029441606	1.87E-15
344	19/11/2015 4:00	0	18000	18000	0.00174479	1	1.811851672	1	2.660759376	1	0.153052639	2	0.06055775	1	0.154470734	0.369646864	-0.152572098	0.008413005	2.19E-12	1.74E-13	16.35707412	403.6979594	416.8282777	0	0	1294.661231	31.95266423	33.00733657	0.2	0	301.5773386	299.2548639	100809.2319	1.159411105	1023.601624	0.024680328	0.003924142	0.023329796	3221.987569	3372.509291	0.020122108	95.53680333	150.5217223	298.4446344	0.012915378	-0.046118377	0.000901969	0.047901203	-9.07E-16
345	19/11/2015 4:30	0	18000	18000	0.001057159	1	1.36206859	1	2.138383151	1	-0.215790591	1	0.048672962	1	0.238083286	0.078738646	-0.008084311	0.001792215	-4.63E-12	-3.67E-13	16.34637421	403.6081351	416.8026877	0.5	0.5	1294.908774	31.97257743	33.02858647	0.4	0	301.6954607	299.3451786	100796.1197	1.158901711	1023.61448	0.024690988	0.003154008	0.023334257	3223.576199	3390.548745	0.020134802	95.07535333	166.9725458	298.4529211	-0.005219949	-0.027640775	0.000943306	0.028145162	-1.01E-16
346	19/11/2015 5:00	0	18000	18000	0.001426562	1	1.334649442	1	3.053515055	1	0.489602921	1	0.069505539	1	0.10673512	-0.106592206	0.039515232	-0.002426302	-2.83E-12	-2.24E-13	16.36110632	404.0472686	417.2536958	0	0	1293.575347	31.9456139	32.99981319	0.3	0	301.7274212	299.3856754	100790.9477	1.158697453	1023.599254	0.024695596	0.004503959	0.023310228	3220.692385	3398.664829	0.020117614	94.76346	177.9724432	298.4378757	-0.000176115	-0.035122412	0.001462691	0.035153297	5.16E-16
347	19/11/2015 5:30	0	18000	18000	0.000503927	1	0.912646313	1	1.77574615	1	0.186946667	1	0.040427402	1	0.471549522	0.661651524	0.189477685	0.015063444	3.01E-12	2.38E-13	16.43425576	406.1544979	419.4653454	0	0	1299.395994	32.11313827	33.17860748	-0.3	0	301.8381259	299.564714	100776.5416	1.157765187	1023.699743	0.024713897	0.002619696	0.023415116	3237.119105	3434.7498	0.020224409	94.24614	197.6306949	298.5234198	0.011903157	-0.076973297	-0.000684894	0.077891223	-7.14E-15
348	19/11/2015 6:00	0	18000	18000	0.000159151	1	0.557831417	1	0.434751642	1	-0.133733856	2	0.009897367	1	-0.103024951	-0.490764683	0.622061158	-0.011172535	1.26E-12	9.74E-14	16.71982714	413.0702228	426.6393201	-0.1	-0.1	1294.814593	31.98892833	33.04603559	0	0	301.8094553	299.5256098	100797.9908	1.158217852	1023.626646	0.024705412	0.000641349	0.023332559	3225.284621	3426.840044	0.020145225	94.11833	201.5554228	298.4618287	-0.002864834	-0.038055269	-0.000991163	0.038175819	1.07E-15
349	19/11/2015 6:30	0	18000	18000	0.000535235	1	0.807779803	1	1.35753175	1	-0.261703632	1	0.030902345	1	-0.230887982	-1.263711768	-0.4948727	-0.028766662	-4.86E-12	-3.78E-13	16.50285966	407.5703907	420.8420665	0	0	1282.312967	31.66922629	32.7049673	-0.2	0	301.7100739	299.4379985	100803.0127	1.15875623	1023.438474	0.024696956	0.002002472	0.02310728	3193.209736	3409.176159	0.019941451	93.66514333	215.9664232	298.2939003	0.013079609	-0.05984014	6.30E-05	0.061252939	-2.00E-16
350	19/11/2015 7:00	0	18000	18000	0.000121153	2	0.208090939	1	0.605613493	1	0.24948524	1	0.01378272	1	-0.637575638	-1.457354394	0.28970222	-0.033166877	5.69E-12	4.34E-13	16.64928084	410.7869047	424.0730599	-0.2	-0.2	1268.6354	31.30098015	32.31238962	-0.1	0	301.5493621	299.1962857	100819.6317	1.160047017	1023.219838	0.024672952	0.00089312	0.02286081	3156.599788	3360.853652	0.019706796	93.92256	204.2538642	298.1004178	-0.076295022	-0.088074797	-0.005945474	0.116676685	-3.89E-15
351	19/11/2015 7:30	0	18000	18000	0.000808702	1	0.66205108	1	1.594394007	1	0.917659892	1	0.0362907	1	0.376508797	0.249245615	-0.529351963	0.005673188	3.18E-12	2.46E-13	16.4025328	404.9065846	417.9502147	0	0	1270.537633	31.36400092	32.37955325	-0.2	0	301.6927681	299.3390961	100816.0177	1.159424052	1023.258748	0.024685613	0.002351637	0.022895089	3162.841844	3389.331189	0.01974695	93.31758	226.4893452	298.133545	0.012651382	-0.029574455	0.00096969	0.032181456	2.82E-15
352	19/11/2015 8:00	1	18000	18000	0.000882894	1	0.803926825	1	2.956761221	1	0.727802595	1	0.06734001	1	1.603856698	2.143099169	-0.099221943	0.048808919	-1.52E-12	-1.20E-13	16.33471583	403.8028161	416.9038112	0	0	1290.707127	31.90696295	32.95857085	0	0	302.0839187	299.9482342	100878.4893	1.157545912	1023.585441	0.024720529	0.004363633	0.023258543	3219.589611	3513.173071	0.020092977	91.64335333	293.5834604	298.4321192	-0.00150369	-0.037012255	0.000771866	0.037050828	-5.01E-15
353	19/11/2015 8:30	1	18000	18000	0.000258334	1	1.106828292	1	0.426573207	2	-0.036847704	2	0.009718977	2	1.058879126	0.944163468	-0.074039715	0.021511673	2.26E-12	1.81E-13	16.28503344	402.9783547	416.29376	-0.2	-0.2	1299.094318	32.1465039	33.21422512	0	1	302.379297	300.3507748	100912.6734	1.156280232	1023.731731	0.024745319	0.00062979	0.02340968	3244.859817	3597.159104	0.02024568	90.20618	352.2992878	298.5635991	-0.006179563	-0.032389276	0.000222261	0.032974257	-4.99E-16
354	19/11/2015 9:00	1	18000	18000	0.000456461	1	2.140313622	1	2.326560548	1	0.823333177	1	0.053058871	1	2.584681908	2.486164688	-0.835024482	0.056698757	-1.12E-11	-9.29E-13	15.85920837	393.6513549	406.8556399	0	0	1320.615035	32.77981384	33.89074619	0.2	0	303.1323495	301.3362581	100932.5314	1.152446109	1024.117301	0.024821627	0.003438215	0.023797483	3309.437074	3810.190175	0.020649541	86.85753	500.7531007	298.8955721	-0.045518528	-0.042268412	-0.001477702	0.062134843	1.38E-14
355	19/11/2015 9:30	1	18000	18000	0.002443898	1	4.396375054	1	-1.325185972	1	-0.202730849	1	-0.03025767	1	3.179213485	-2.126458352	-0.151661298	-0.048552941	7.88E-13	6.48E-14	15.7315626	391.9509703	405.0131593	-0.2	-0.2	1293.820055	32.23545167	33.3091884	0	1	303.8039978	302.5530795	100960.5521	1.148369099	1023.820641	0.024914942	-0.001960697	0.023314638	3255.381984	4088.314286	0.02030239	79.62651	832.9323023	298.6180819	0.203557291	-0.004000619	0.009209349	0.203804778	-3.46E-16
356	19/11/2015 10:00	1	18000	18000	0.002889144	1	2.889835793	1	1.544925473	1	-0.001166849	1	0.035284421	1	0.719844752	-3.934005142	-0.565122831	-0.089848407	-6.61E-12	-5.35E-13	15.46561121	385.6102751	398.0973702	0.2	0.2	1252.430454	31.22734983	32.23393004	0.2	0	304.6063653	302.8288491	100977.7657	1.147961783	1023.239806	0.0249334	0.00228643	0.022568797	3154.113845	4153.744971	0.019659885	75.93422	999.6311265	298.0872086	-0.233777758	-0.159087057	-0.008952168	0.282914958	2.52E-15
357	19/11/2015 10:30	1	18000	18000	0.003195913	1	2.067187273	1	0.357867196	2	0.545836536	1	0.008174425	2	0.36875715	3.878035486	0.013528532	0.088582331	-2.15E-11	-1.80E-12	15.46446811	385.7621367	398.3454489	0	0	1291.706929	32.22171116	33.29451749	0	1	304.5425922	302.9701582	100977.6508	1.146988469	1023.820365	0.024945063	0.000529703	0.023276559	3254.545461	4187.62421	0.02029363	77.71818333	933.0787491	298.6137561	-0.130469366	-0.037528659	-0.000942894	0.135762825	1.47E-14
358	19/11/2015 11:00	NA	NA	NA	NA	NA	NA	NA	NA	NA	NA	NA	NA	NA	NA	NA	NA	NA	NA	NA	NA	NA	NA	NA	NA	NA	NA	NA	NA	NA	NA	NA	NA	NA	NA	NA	NA	NA	NA	NA	NA	NA	NA	NA	NA	NA	NA	NA	NA
359	19/11/2015 11:30	1	17852	17852	0.007404699	1	-3.07261115	1	6.464615105	1	-0.154014376	2	0.14760738	1	NA	NA	NA	NA	-4.37E-11	-3.60E-12	15.38479177	383.0743267	395.584414	0	0	1270.076106	31.62431812	32.65707588	-0.1	0	304.5235531	302.5689984	101028.295	1.149347991	1023.46574	0.024899546	0.009564958	0.022886772	3195.807951	4092.066781	0.019912831	78.09764898	896.2588303	298.307558	-0.489058538	0.350793551	0.00625306	0.601891576	4.18E-14
360	19/11/2015 12:00	1	18000	18000	0.004824292	1	-1.259406412	1	5.787597634	1	-0.118505517	1	0.132156111	1	0.145091728	-0.19091075	0.040038558	-0.004359326	-2.03E-11	-1.67E-12	15.3943267	383.523198	396.0279573	0	0	1267.414152	31.57544583	32.60496204	-0.1	0	304.4640543	302.6245343	100991.1262	1.148735782	1023.438176	0.024913282	0.008563716	0.022838803	3189.695206	4105.181426	0.019881685	77.69925066	915.48622	298.2754105	-0.502090993	0.304959711	0.003365621	0.587458184	-3.69E-14
361	19/11/2015 12:30	1	18000	18000	0.00128919	2	0.319337745	1	5.474510098	1	0.008584874	1	0.124944843	1	-1.333618822	2.39169055	-0.043650954	0.054585597	9.67E-13	8.13E-14	15.39394296	383.0344397	395.7730438	0	0	1293.563279	32.18663904	33.25707243	0	0	304.3734611	302.1147644	100947.1399	1.149903888	1023.784345	0.024882153	0.008096426	0.023310011	3250.020704	3986.161333	0.020271269	81.53259319	736.1406296	298.590341	-0.401660963	0.710288963	0.013219091	0.816098452	-1.63E-14
362	19/11/2015 13:00	NA	NA	NA	NA	NA	NA	NA	NA	NA	NA	NA	NA	NA	NA	NA	NA	NA	NA	NA	NA	NA	NA	NA	NA	NA	NA	NA	NA	NA	NA	NA	NA	NA	NA	NA	NA	NA	NA	NA	NA	NA	NA	NA	NA	NA	NA	NA	NA
363	19/11/2015 13:30	NA	NA	NA	NA	NA	NA	NA	NA	NA	NA	NA	NA	NA	NA	NA	NA	NA	NA	NA	NA	NA	NA	NA	NA	NA	NA	NA	NA	NA	NA	NA	NA	NA	NA	NA	NA	NA	NA	NA	NA	NA	NA	NA	NA	NA	NA	NA	NA
364	19/11/2015 14:00	NA	NA	NA	NA	NA	NA	NA	NA	NA	NA	NA	NA	NA	NA	NA	NA	NA	NA	NA	NA	NA	NA	NA	NA	NA	NA	NA	NA	NA	NA	NA	NA	NA	NA	NA	NA	NA	NA	NA	NA	NA	NA	NA	NA	NA	NA	NA	NA
365	19/11/2015 14:30	NA	NA	NA	NA	NA	NA	NA	NA	NA	NA	NA	NA	NA	NA	NA	NA	NA	NA	NA	NA	NA	NA	NA	NA	NA	NA	NA	NA	NA	NA	NA	NA	NA	NA	NA	NA	NA	NA	NA	NA	NA	NA	NA	NA	NA	NA	NA	NA
366	19/11/2015 15:00	NA	NA	NA	NA	NA	NA	NA	NA	NA	NA	NA	NA	NA	NA	NA	NA	NA	NA	NA	NA	NA	NA	NA	NA	NA	NA	NA	NA	NA	NA	NA	NA	NA	NA	NA	NA	NA	NA	NA	NA	NA	NA	NA	NA	NA	NA	NA	NA
367	19/11/2015 15:30	NA	NA	NA	NA	NA	NA	NA	NA	NA	NA	NA	NA	NA	NA	NA	NA	NA	NA	NA	NA	NA	NA	NA	NA	NA	NA	NA	NA	NA	NA	NA	NA	NA	NA	NA	NA	NA	NA	NA	NA	NA	NA	NA	NA	NA	NA	NA	NA
368	19/11/2015 16:00	NA	NA	NA	NA	NA	NA	NA	NA	NA	NA	NA	NA	NA	NA	NA	NA	NA	NA	NA	NA	NA	NA	NA	NA	NA	NA	NA	NA	NA	NA	NA	NA	NA	NA	NA	NA	NA	NA	NA	NA	NA	NA	NA	NA	NA	NA	NA	NA
369	19/11/2015 16:30	NA	NA	NA	NA	NA	NA	NA	NA	NA	NA	NA	NA	NA	NA	NA	NA	NA	NA	NA	NA	NA	NA	NA	NA	NA	NA	NA	NA	NA	NA	NA	NA	NA	NA	NA	NA	NA	NA	NA	NA	NA	NA	NA	NA	NA	NA	NA	NA
370	19/11/2015 17:00	NA	NA	NA	NA	NA	NA	NA	NA	NA	NA	NA	NA	NA	NA	NA	NA	NA	NA	NA	NA	NA	NA	NA	NA	NA	NA	NA	NA	NA	NA	NA	NA	NA	NA	NA	NA	NA	NA	NA	NA	NA	NA	NA	NA	NA	NA	NA	NA
371	19/11/2015 17:30	NA	NA	NA	NA	NA	NA	NA	NA	NA	NA	NA	NA	NA	NA	NA	NA	NA	NA	NA	NA	NA	NA	NA	NA	NA	NA	NA	NA	NA	NA	NA	NA	NA	NA	NA	NA	NA	NA	NA	NA	NA	NA	NA	NA	NA	NA	NA	NA
372	19/11/2015 18:00	NA	NA	NA	NA	NA	NA	NA	NA	NA	NA	NA	NA	NA	NA	NA	NA	NA	NA	NA	NA	NA	NA	NA	NA	NA	NA	NA	NA	NA	NA	NA	NA	NA	NA	NA	NA	NA	NA	NA	NA	NA	NA	NA	NA	NA	NA	NA	NA
373	19/11/2015 18:30	NA	NA	NA	NA	NA	NA	NA	NA	NA	NA	NA	NA	NA	NA	NA	NA	NA	NA	NA	NA	NA	NA	NA	NA	NA	NA	NA	NA	NA	NA	NA	NA	NA	NA	NA	NA	NA	NA	NA	NA	NA	NA	NA	NA	NA	NA	NA	NA
374	19/11/2015 19:00	NA	NA	NA	NA	NA	NA	NA	NA	NA	NA	NA	NA	NA	NA	NA	NA	NA	NA	NA	NA	NA	NA	NA	NA	NA	NA	NA	NA	NA	NA	NA	NA	NA	NA	NA	NA	NA	NA	NA	NA	NA	NA	NA	NA	NA	NA	NA	NA
375	19/11/2015 19:30	NA	NA	NA	NA	NA	NA	NA	NA	NA	NA	NA	NA	NA	NA	NA	NA	NA	NA	NA	NA	NA	NA	NA	NA	NA	NA	NA	NA	NA	NA	NA	NA	NA	NA	NA	NA	NA	NA	NA	NA	NA	NA	NA	NA	NA	NA	NA	NA
376	19/11/2015 20:00	NA	NA	NA	NA	NA	NA	NA	NA	NA	NA	NA	NA	NA	NA	NA	NA	NA	NA	NA	NA	NA	NA	NA	NA	NA	NA	NA	NA	NA	NA	NA	NA	NA	NA	NA	NA	NA	NA	NA	NA	NA	NA	NA	NA	NA	NA	NA	NA
377	19/11/2015 20:30	NA	NA	NA	NA	NA	NA	NA	NA	NA	NA	NA	NA	NA	NA	NA	NA	NA	NA	NA	NA	NA	NA	NA	NA	NA	NA	NA	NA	NA	NA	NA	NA	NA	NA	NA	NA	NA	NA	NA	NA	NA	NA	NA	NA	NA	NA	NA	NA
378	19/11/2015 21:00	NA	NA	NA	NA	NA	NA	NA	NA	NA	NA	NA	NA	NA	NA	NA	NA	NA	NA	NA	NA	NA	NA	NA	NA	NA	NA	NA	NA	NA	NA	NA	NA	NA	NA	NA	NA	NA	NA	NA	NA	NA	NA	NA	NA	NA	NA	NA	NA
379	19/11/2015 21:30	NA	NA	NA	NA	NA	NA	NA	NA	NA	NA	NA	NA	NA	NA	NA	NA	NA	NA	NA	NA	NA	NA	NA	NA	NA	NA	NA	NA	NA	NA	NA	NA	NA	NA	NA	NA	NA	NA	NA	NA	NA	NA	NA	NA	NA	NA	NA	NA
380	19/11/2015 22:00	NA	NA	NA	NA	NA	NA	NA	NA	NA	NA	NA	NA	NA	NA	NA	NA	NA	NA	NA	NA	NA	NA	NA	NA	NA	NA	NA	NA	NA	NA	NA	NA	NA	NA	NA	NA	NA	NA	NA	NA	NA	NA	NA	NA	NA	NA	NA	NA
381	19/11/2015 22:30	NA	NA	NA	NA	NA	NA	NA	NA	NA	NA	NA	NA	NA	NA	NA	NA	NA	NA	NA	NA	NA	NA	NA	NA	NA	NA	NA	NA	NA	NA	NA	NA	NA	NA	NA	NA	NA	NA	NA	NA	NA	NA	NA	NA	NA	NA	NA	NA
382	19/11/2015 23:00	NA	NA	NA	NA	NA	NA	NA	NA	NA	NA	NA	NA	NA	NA	NA	NA	NA	NA	NA	NA	NA	NA	NA	NA	NA	NA	NA	NA	NA	NA	NA	NA	NA	NA	NA	NA	NA	NA	NA	NA	NA	NA	NA	NA	NA	NA	NA	NA
383	19/11/2015 23:30	NA	NA	NA	NA	NA	NA	NA	NA	NA	NA	NA	NA	NA	NA	NA	NA	NA	NA	NA	NA	NA	NA	NA	NA	NA	NA	NA	NA	NA	NA	NA	NA	NA	NA	NA	NA	NA	NA	NA	NA	NA	NA	NA	NA	NA	NA	NA	NA
384	20/11/2015 0:00	NA	NA	NA	NA	NA	NA	NA	NA	NA	NA	NA	NA	NA	NA	NA	NA	NA	NA	NA	NA	NA	NA	NA	NA	NA	NA	NA	NA	NA	NA	NA	NA	NA	NA	NA	NA	NA	NA	NA	NA	NA	NA	NA	NA	NA	NA	NA	NA
385	20/11/2015 0:30	NA	NA	NA	NA	NA	NA	NA	NA	NA	NA	NA	NA	NA	NA	NA	NA	NA	NA	NA	NA	NA	NA	NA	NA	NA	NA	NA	NA	NA	NA	NA	NA	NA	NA	NA	NA	NA	NA	NA	NA	NA	NA	NA	NA	NA	NA	NA	NA
386	20/11/2015 1:00	NA	NA	NA	NA	NA	NA	NA	NA	NA	NA	NA	NA	NA	NA	NA	NA	NA	NA	NA	NA	NA	NA	NA	NA	NA	NA	NA	NA	NA	NA	NA	NA	NA	NA	NA	NA	NA	NA	NA	NA	NA	NA	NA	NA	NA	NA	NA	NA
387	20/11/2015 1:30	NA	NA	NA	NA	NA	NA	NA	NA	NA	NA	NA	NA	NA	NA	NA	NA	NA	NA	NA	NA	NA	NA	NA	NA	NA	NA	NA	NA	NA	NA	NA	NA	NA	NA	NA	NA	NA	NA	NA	NA	NA	NA	NA	NA	NA	NA	NA	NA
388	20/11/2015 2:00	NA	NA	NA	NA	NA	NA	NA	NA	NA	NA	NA	NA	NA	NA	NA	NA	NA	NA	NA	NA	NA	NA	NA	NA	NA	NA	NA	NA	NA	NA	NA	NA	NA	NA	NA	NA	NA	NA	NA	NA	NA	NA	NA	NA	NA	NA	NA	NA
389	20/11/2015 2:30	NA	NA	NA	NA	NA	NA	NA	NA	NA	NA	NA	NA	NA	NA	NA	NA	NA	NA	NA	NA	NA	NA	NA	NA	NA	NA	NA	NA	NA	NA	NA	NA	NA	NA	NA	NA	NA	NA	NA	NA	NA	NA	NA	NA	NA	NA	NA	NA
390	20/11/2015 3:00	NA	NA	NA	NA	NA	NA	NA	NA	NA	NA	NA	NA	NA	NA	NA	NA	NA	NA	NA	NA	NA	NA	NA	NA	NA	NA	NA	NA	NA	NA	NA	NA	NA	NA	NA	NA	NA	NA	NA	NA	NA	NA	NA	NA	NA	NA	NA	NA
391	20/11/2015 3:30	NA	NA	NA	NA	NA	NA	NA	NA	NA	NA	NA	NA	NA	NA	NA	NA	NA	NA	NA	NA	NA	NA	NA	NA	NA	NA	NA	NA	NA	NA	NA	NA	NA	NA	NA	NA	NA	NA	NA	NA	NA	NA	NA	NA	NA	NA	NA	NA
392	20/11/2015 4:00	NA	NA	NA	NA	NA	NA	NA	NA	NA	NA	NA	NA	NA	NA	NA	NA	NA	NA	NA	NA	NA	NA	NA	NA	NA	NA	NA	NA	NA	NA	NA	NA	NA	NA	NA	NA	NA	NA	NA	NA	NA	NA	NA	NA	NA	NA	NA	NA
393	20/11/2015 4:30	NA	NA	NA	NA	NA	NA	NA	NA	NA	NA	NA	NA	NA	NA	NA	NA	NA	NA	NA	NA	NA	NA	NA	NA	NA	NA	NA	NA	NA	NA	NA	NA	NA	NA	NA	NA	NA	NA	NA	NA	NA	NA	NA	NA	NA	NA	NA	NA
394	20/11/2015 5:00	NA	NA	NA	NA	NA	NA	NA	NA	NA	NA	NA	NA	NA	NA	NA	NA	NA	NA	NA	NA	NA	NA	NA	NA	NA	NA	NA	NA	NA	NA	NA	NA	NA	NA	NA	NA	NA	NA	NA	NA	NA	NA	NA	NA	NA	NA	NA	NA
395	20/11/2015 5:30	NA	NA	NA	NA	NA	NA	NA	NA	NA	NA	NA	NA	NA	NA	NA	NA	NA	NA	NA	NA	NA	NA	NA	NA	NA	NA	NA	NA	NA	NA	NA	NA	NA	NA	NA	NA	NA	NA	NA	NA	NA	NA	NA	NA	NA	NA	NA	NA
396	20/11/2015 6:00	NA	NA	NA	NA	NA	NA	NA	NA	NA	NA	NA	NA	NA	NA	NA	NA	NA	NA	NA	NA	NA	NA	NA	NA	NA	NA	NA	NA	NA	NA	NA	NA	NA	NA	NA	NA	NA	NA	NA	NA	NA	NA	NA	NA	NA	NA	NA	NA
397	20/11/2015 6:30	NA	NA	NA	NA	NA	NA	NA	NA	NA	NA	NA	NA	NA	NA	NA	NA	NA	NA	NA	NA	NA	NA	NA	NA	NA	NA	NA	NA	NA	NA	NA	NA	NA	NA	NA	NA	NA	NA	NA	NA	NA	NA	NA	NA	NA	NA	NA	NA
398	20/11/2015 7:00	NA	NA	NA	NA	NA	NA	NA	NA	NA	NA	NA	NA	NA	NA	NA	NA	NA	NA	NA	NA	NA	NA	NA	NA	NA	NA	NA	NA	NA	NA	NA	NA	NA	NA	NA	NA	NA	NA	NA	NA	NA	NA	NA	NA	NA	NA	NA	NA
399	20/11/2015 7:30	NA	NA	NA	NA	NA	NA	NA	NA	NA	NA	NA	NA	NA	NA	NA	NA	NA	NA	NA	NA	NA	NA	NA	NA	NA	NA	NA	NA	NA	NA	NA	NA	NA	NA	NA	NA	NA	NA	NA	NA	NA	NA	NA	NA	NA	NA	NA	NA
400	20/11/2015 8:00	NA	NA	NA	NA	NA	NA	NA	NA	NA	NA	NA	NA	NA	NA	NA	NA	NA	NA	NA	NA	NA	NA	NA	NA	NA	NA	NA	NA	NA	NA	NA	NA	NA	NA	NA	NA	NA	NA	NA	NA	NA	NA	NA	NA	NA	NA	NA	NA
401	20/11/2015 8:30	NA	NA	NA	NA	NA	NA	NA	NA	NA	NA	NA	NA	NA	NA	NA	NA	NA	NA	NA	NA	NA	NA	NA	NA	NA	NA	NA	NA	NA	NA	NA	NA	NA	NA	NA	NA	NA	NA	NA	NA	NA	NA	NA	NA	NA	NA	NA	NA
402	20/11/2015 9:00	NA	NA	NA	NA	NA	NA	NA	NA	NA	NA	NA	NA	NA	NA	NA	NA	NA	NA	NA	NA	NA	NA	NA	NA	NA	NA	NA	NA	NA	NA	NA	NA	NA	NA	NA	NA	NA	NA	NA	NA	NA	NA	NA	NA	NA	NA	NA	NA
403	20/11/2015 9:30	NA	NA	NA	NA	NA	NA	NA	NA	NA	NA	NA	NA	NA	NA	NA	NA	NA	NA	NA	NA	NA	NA	NA	NA	NA	NA	NA	NA	NA	NA	NA	NA	NA	NA	NA	NA	NA	NA	NA	NA	NA	NA	NA	NA	NA	NA	NA	NA
404	20/11/2015 10:00	NA	NA	NA	NA	NA	NA	NA	NA	NA	NA	NA	NA	NA	NA	NA	NA	NA	NA	NA	NA	NA	NA	NA	NA	NA	NA	NA	NA	NA	NA	NA	NA	NA	NA	NA	NA	NA	NA	NA	NA	NA	NA	NA	NA	NA	NA	NA	NA
405	20/11/2015 10:30	NA	NA	NA	NA	NA	NA	NA	NA	NA	NA	NA	NA	NA	NA	NA	NA	NA	NA	NA	NA	NA	NA	NA	NA	NA	NA	NA	NA	NA	NA	NA	NA	NA	NA	NA	NA	NA	NA	NA	NA	NA	NA	NA	NA	NA	NA	NA	NA
406	20/11/2015 11:00	NA	NA	NA	NA	NA	NA	NA	NA	NA	NA	NA	NA	NA	NA	NA	NA	NA	NA	NA	NA	NA	NA	NA	NA	NA	NA	NA	NA	NA	NA	NA	NA	NA	NA	NA	NA	NA	NA	NA	NA	NA	NA	NA	NA	NA	NA	NA	NA
407	20/11/2015 11:30	NA	NA	NA	NA	NA	NA	NA	NA	NA	NA	NA	NA	NA	NA	NA	NA	NA	NA	NA	NA	NA	NA	NA	NA	NA	NA	NA	NA	NA	NA	NA	NA	NA	NA	NA	NA	NA	NA	NA	NA	NA	NA	NA	NA	NA	NA	NA	NA
408	20/11/2015 12:00	NA	NA	NA	NA	NA	NA	NA	NA	NA	NA	NA	NA	NA	NA	NA	NA	NA	NA	NA	NA	NA	NA	NA	NA	NA	NA	NA	NA	NA	NA	NA	NA	NA	NA	NA	NA	NA	NA	NA	NA	NA	NA	NA	NA	NA	NA	NA	NA
409	20/11/2015 12:30	NA	NA	NA	NA	NA	NA	NA	NA	NA	NA	NA	NA	NA	NA	NA	NA	NA	NA	NA	NA	NA	NA	NA	NA	NA	NA	NA	NA	NA	NA	NA	NA	NA	NA	NA	NA	NA	NA	NA	NA	NA	NA	NA	NA	NA	NA	NA	NA
410	20/11/2015 13:00	NA	NA	NA	NA	NA	NA	NA	NA	NA	NA	NA	NA	NA	NA	NA	NA	NA	NA	NA	NA	NA	NA	NA	NA	NA	NA	NA	NA	NA	NA	NA	NA	NA	NA	NA	NA	NA	NA	NA	NA	NA	NA	NA	NA	NA	NA	NA	NA
411	20/11/2015 13:30	NA	NA	NA	NA	NA	NA	NA	NA	NA	NA	NA	NA	NA	NA	NA	NA	NA	NA	NA	NA	NA	NA	NA	NA	NA	NA	NA	NA	NA	NA	NA	NA	NA	NA	NA	NA	NA	NA	NA	NA	NA	NA	NA	NA	NA	NA	NA	NA
412	20/11/2015 14:00	NA	NA	NA	NA	NA	NA	NA	NA	NA	NA	NA	NA	NA	NA	NA	NA	NA	NA	NA	NA	NA	NA	NA	NA	NA	NA	NA	NA	NA	NA	NA	NA	NA	NA	NA	NA	NA	NA	NA	NA	NA	NA	NA	NA	NA	NA	NA	NA
413	20/11/2015 14:30	NA	NA	NA	NA	NA	NA	NA	NA	NA	NA	NA	NA	NA	NA	NA	NA	NA	NA	NA	NA	NA	NA	NA	NA	NA	NA	NA	NA	NA	NA	NA	NA	NA	NA	NA	NA	NA	NA	NA	NA	NA	NA	NA	NA	NA	NA	NA	NA
414	20/11/2015 15:00	NA	NA	NA	NA	NA	NA	NA	NA	NA	NA	NA	NA	NA	NA	NA	NA	NA	NA	NA	NA	NA	NA	NA	NA	NA	NA	NA	NA	NA	NA	NA	NA	NA	NA	NA	NA	NA	NA	NA	NA	NA	NA	NA	NA	NA	NA	NA	NA
415	20/11/2015 15:30	1	18000	18000	6.56E-05	2	0.962524677	1	4.975366368	1	0.085964603	2	0.113809619	1	NA	NA	NA	NA	4.78E-12	3.58E-13	15.38224378	386.8913436	398.8382507	0	0	1152.224503	28.98053706	29.84547495	0.1	0	305.7690489	304.4291881	100629.8874	1.138971443	1021.973359	0.025151815	0.007374863	0.020763086	2917.09045	4551.722945	0.018229681	64.08761	1634.632496	296.7839132	-0.375923102	-0.001292746	-0.004962385	0.375958076	-1.55E-14
416	20/11/2015 16:00	1	18000	18000	0.000321064	1	2.499254699	1	5.815844153	1	0.224720864	1	0.133061545	1	0.522646585	-1.694153529	-0.231341271	-0.038760785	-6.00E-13	-4.45E-14	15.25017808	384.2681815	396.2454934	0	0	1132.687614	28.54103128	29.37955405	0.2	0	306.0857319	304.6316257	100513.7552	1.137092035	1021.724757	0.025197619	0.008622388	0.020411031	2869.535747	4604.351725	0.017950202	62.32225333	1734.815979	296.5113281	-0.291197456	-0.05934804	-0.004018935	0.297210868	-7.54E-15
417	20/11/2015 16:30	1	18000	18000	0.001571993	1	2.634739471	1	2.641714321	1	-0.048239891	1	0.060428475	1	-0.511297432	4.841690358	-0.123371358	0.110752311	-1.54E-11	-1.20E-12	15.19441058	382.8692595	395.0156667	0.3	0.3	1182.507557	29.79686446	30.71198532	0.1	0	305.9617654	304.4336249	100446.7752	1.136527515	1022.443142	0.025198033	0.003915765	0.021308787	2993.801785	4552.870762	0.018749028	65.75635333	1559.068977	297.2155422	-0.383660989	-0.07699973	-0.003021184	0.391323192	1.96E-15
418	20/11/2015 17:00	1	18000	18000	0.0008656	2	1.196478	1	4.719131313	1	-0.09230072	1	0.107936981	1	-0.289826702	5.891038648	0.153647065	0.134741096	-9.92E-12	-8.08E-13	15.27011124	384.6107294	396.9226547	0	0	1243.651543	31.32404993	32.33697495	0.1	0	305.923537	304.3214684	100453.1168	1.136354078	1023.323437	0.02518716	0.006994316	0.022410601	3147.442489	4523.932058	0.019721495	69.57316	1376.489569	298.0517152	-0.566095138	0.359185117	0.004723129	0.670447583	-4.70E-15
419	20/11/2015 17:30	1	18000	18000	0.002993084	1	1.950157163	1	-2.475443958	2	-0.343674595	1	-0.056598476	2	-0.955491279	3.350362171	0.217709028	0.07660258	3.98E-12	3.31E-13	15.39180141	387.0744645	399.9063348	0.6	0.6	1280.054634	32.19093392	33.26165775	0	1	305.7193591	303.9523443	100487.131	1.137741787	1023.818775	0.025148094	-0.003667581	0.023066585	3235.642289	4429.815583	0.020274007	73.04237	1194.173295	298.5157447	-0.221933273	-0.018506139	-0.002631593	0.222719061	-2.45E-14
420	20/11/2015 18:00	1	18000	18000	0.015638325	2	9.142085677	1	17.41463029	1	-0.920752924	1	0.39767102	1	-3.32290603	-2.840747706	-0.051472739	-0.064869769	3.57E-11	2.91E-12	15.43030354	386.4942904	399.2043974	-0.6	-0.6	1255.991579	31.45975531	32.4816191	-0.1	0	304.6205514	302.6735622	100465.256	1.142619688	1023.369174	0.025047744	0.025769082	0.022632969	3161.460172	4116.789606	0.019807963	76.79431	955.3294339	298.1262173	0.755467932	0.014542699	0.012941905	0.755718717	1.64E-14
421	20/11/2015 18:30	1	18000	18000	0.004414327	2	0.338375484	1	7.841347255	1	-0.519483634	1	0.178193688	1	-13.17349695	-14.24817134	9.732839525	-0.323788008	2.59E-11	1.46E-12	20.07044409	494.3774786	501.055249	0.6	0.6	1131.479911	27.87074283	28.6697912	0.4	0	301.1155256	297.6842688	100476.433	1.163495459	1021.197756	0.024632115	0.011546951	0.020389268	2801.103989	3071.90254	0.017524149	91.18466333	270.798551	296.112058	-0.229713408	-0.370008622	-0.00908073	0.435611169	1.07E-14
422	20/11/2015 19:00	0	18000	18000	0.001376044	2	0.728766053	1	12.2359877	1	-3.187378171	1	0.278142717	1	0.795996782	8.034450781	0.855237877	0.182635356	-1.31E-11	-7.79E-13	20.45659259	503.8567115	511.2403452	0.5	0.5	1213.738628	29.89502533	30.81627876	0	0	300.6035538	297.9856075	100584.6147	1.162670194	1022.38013	0.02463053	0.018023648	0.02187157	3007.786194	3127.694061	0.0188115	96.16625333	119.9078668	297.2931836	-0.009019842	-0.287384207	0.000583185	0.287526312	2.77E-14
423	20/11/2015 19:30	0	18000	18000	0.005030173	1	1.099802954	1	1.885011154	1	0.378010854	1	0.042859526	1	0.656286898	2.244440204	2.445758517	0.051031869	6.49E-12	3.72E-13	21.55220542	530.9714579	538.0307613	0	0	1236.407583	30.4607869	31.41779775	0	0	301.0211564	298.2340896	100643.9899	1.162135722	1022.714151	0.024636525	0.002777297	0.022280065	3066.517469	3174.362302	0.019171655	96.60263	107.8448325	297.6158522	-0.072959233	-0.282735881	0.00027824	0.291997784	-3.71E-14
424	20/11/2015 20:00	0	18000	18000	0.001137932	1	1.139777535	1	4.079730161	1	-0.266609947	1	0.092779933	1	0.55839809	1.918937854	1.562973969	0.043639878	-3.43E-12	-1.94E-13	22.25070823	548.3031581	554.714733	-0.2	-0.2	1255.768125	30.94470621	31.93285916	0.1	0	301.1857915	298.4455367	100692.7496	1.161659902	1023.000083	0.024642054	0.00601214	0.022628942	3116.743362	3214.552	0.019479834	96.95731667	97.80863794	297.8875352	-0.065662918	-0.15009021	-0.004035975	0.163874888	7.23E-15
425	20/11/2015 20:30	0	18000	18000	0.000952358	1	2.127198455	1	2.119333466	1	0.25737024	2	0.048201151	1	0.222230521	0.687074468	1.40938614	0.015626507	1.30E-11	7.16E-13	22.8868914	563.9303583	569.4699118	0	0	1262.910637	31.11797211	32.11740048	0.2	0	301.2075244	298.5296779	100730.0076	1.161685182	1023.10275	0.024639884	0.003123435	0.02275765	3135.354366	3230.667677	0.019590204	97.04973333	95.3133116	297.9872353	-0.040285063	-0.047275863	-0.000658531	0.062115434	-3.90E-15
426	20/11/2015 21:00	0	18000	18000	0.001883858	1	3.45289808	1	0.912189469	2	0.497978383	1	0.020747876	2	0.190765988	0.599993047	0.653125571	0.013646925	1.11E-11	6.09E-13	23.17956799	571.1725698	576.4783971	0	0	1268.983886	31.26929663	32.27862658	0.6	0	301.3433875	298.6019076	100748.9649	1.161555495	1023.192345	0.024641209	0.001344462	0.02286709	3151.194318	3244.5581	0.01968661	97.12245	93.3637816	298.071684	-0.022010841	-9.12E-05	0.001942263	0.022096557	-3.93E-15
427	20/11/2015 21:30	0	18000	18000	0.000787206	1	1.19009762	1	1.748000007	1	-0.089625752	1	0.039776672	1	1.241078772	3.656980144	0.439747024	0.083216533	1.27E-11	7.10E-13	23.35528919	576.0533912	581.2219167	0.3	0.3	1305.217888	32.19293002	33.26378885	0.2	0	301.8128009	299.072182	100811.1458	1.160034644	1023.739753	0.024664794	0.002577528	0.023520027	3246.276709	3336.275979	0.02027528	97.30240333	89.99926959	298.5709446	-0.068344519	-0.080840036	-0.002856819	0.105897338	1.36E-15
428	20/11/2015 22:00	0	18000	18000	0.000472309	1	1.508827904	1	2.43557182	1	0.262027307	1	0.055426238	1	0.171623853	-0.285612521	0.177076285	-0.006499676	-7.44E-12	-4.14E-13	23.43780317	578.0185506	583.1341372	0.3	0.3	1302.45117	32.12079783	33.18678381	0.1	0	301.6858036	299.1372073	100845.2812	1.160207224	1023.698608	0.024661806	0.00359162	0.02347017	3240.099778	3349.134076	0.020229292	96.74440333	109.0342973	298.5389014	-0.012628564	-0.06909349	-0.001110519	0.070246881	1.12E-14
429	20/11/2015 22:30	0	18000	18000	0.000559727	1	1.512984932	1	2.412253618	1	-0.035431003	1	0.054888029	1	-0.37414407	-1.244340657	-1.887372039	-0.028313526	-2.56E-13	-1.46E-14	22.60274213	557.0855821	562.4682084	0	0	1290.502317	31.80677064	32.85167638	0.4	0	301.3994085	298.9955281	100858.8297	1.161052482	1023.5129	0.024646814	0.003556744	0.023254852	3208.854174	3321.173723	0.020029114	96.61807667	112.3195491	298.3759901	-0.033323657	-0.085016993	-0.002055177	0.091337719	3.26E-15
430	20/11/2015 23:00	0	18000	18000	0.000175498	1	0.575497838	1	0.513823057	2	0.237978286	1	0.011689548	2	-0.441782109	-2.132748381	-2.846514149	-0.04852033	-1.80E-11	-1.07E-12	21.34019298	525.5403598	531.5886304	0	0	1269.717701	31.26906575	32.27838055	0.1	0	301.169346	298.8283546	100884.4178	1.162235871	1023.196206	0.024626786	0.000757483	0.022880313	3155.407671	3288.443974	0.019686463	95.95443	133.0363029	298.0940846	-0.080824997	-0.104018109	-0.005548702	0.131845498	1.06E-14
431	20/11/2015 23:30	0	18000	18000	0.00023669	1	0.817969181	1	3.379977475	1	-0.491555641	1	0.076895036	1	0.002377274	-0.421801025	-2.234372721	-0.009596042	-1.20E-11	-7.44E-13	20.3331994	500.777151	507.5073378	0.3	0.3	1265.308695	31.16271429	32.16506503	0.1	0	301.2258703	298.8292543	100877.5081	1.162200064	1023.134025	0.024628547	0.004982798	0.022800863	3144.460206	3288.619357	0.019618707	95.61642333	144.1591508	298.0358274	-0.035023463	-0.061219587	-0.002782839	0.070584878	-2.11E-15
432	21/11/2015 0:00	0	18000	18000	0.000741399	1	1.144772934	1	2.220888289	1	0.017948176	1	0.050533227	1	0.411880815	-1.092875158	-1.540246762	-0.024866856	-8.59E-12	-5.48E-13	19.62885821	483.6974001	490.8829189	0	0	1253.419773	30.88696647	31.87137661	0	1	301.4024967	298.9852211	100874.4144	1.161680732	1022.975256	0.024642157	0.003274553	0.022586625	3116.540409	3319.147596	0.019443057	93.89580667	202.6071863	297.8864451	-0.017934808	0.005930543	0.001067172	0.01892003	-4.71E-15
433	21/11/2015 0:30	0	18000	18000	0.000334077	1	0.747160938	1	1.493727043	1	-0.034622743	1	0.033983412	1	-0.341719743	-0.837567732	0.103708752	-0.019055295	-9.00E-12	-5.69E-13	19.68374593	484.846942	492.0041163	0.6	0.6	1245.369709	30.6757513	31.64653246	0.4	0	301.2518106	298.8558709	100872.9918	1.162261054	1022.850044	0.024631843	0.002202125	0.022441563	3095.184839	3293.811791	0.019308539	93.96969333	198.626952	297.7713926	-0.059931638	-0.050761347	-0.003004752	0.078597354	-2.40E-15
434	21/11/2015 1:00	0	18000	18000	0.000239718	1	0.579459699	1	-0.234075009	2	-0.272739693	1	-0.005325319	2	-0.032174002	0.549879899	-0.159077188	0.012510032	-2.08E-12	-1.33E-13	19.61323074	483.0837739	489.967889	0	0	1251.066892	30.81440909	31.7941263	0	1	301.262262	298.8436932	100874.3623	1.16226255	1022.930795	0.024630505	-0.000345081	0.022544226	3109.217657	3291.435242	0.019396844	94.46388667	182.2175853	297.8470719	-0.037556201	-0.078861604	-0.003200367	0.087406311	-1.34E-15
435	21/11/2015 1:30	0	18000	18000	0.000127961	1	0.265563438	1	0.180473943	1	-0.240148209	1	0.004106837	1	0.640026936	0.537262391	2.253567753	0.012225859	-6.76E-12	-4.12E-13	20.6056737	508.0893223	515.2874892	0	0	1255.186743	30.95006701	31.93856782	0	1	301.5575355	299.0862021	100844.7162	1.160918592	1023.013434	0.024657739	0.000266123	0.022618465	3121.98794	3339.044652	0.019483249	93.49943667	217.0567123	297.9156832	-0.015116765	-0.044273091	-0.002391678	0.046843818	-8.01E-16
436	21/11/2015 2:00	0	18000	18000	0.000250831	2	0.316936651	2	-4.42090008	2	2.564177541	1	-0.100589069	2	-0.330354592	-1.335893723	0.200112222	-0.03039569	-1.22E-11	-7.29E-13	20.69068265	510.3103074	522.3417189	0	0	1241.201579	30.61271443	31.57944702	0	1	301.4155921	298.9609905	100777.8347	1.16078436	1022.814334	0.024663773	-0.006518172	0.022366453	3085.910616	3314.388661	0.019268396	93.10648	228.4780452	297.7212118	-0.087350006	-0.093399849	-0.004896738	0.127974737	1.39E-15
437	21/11/2015 2:30	0	18000	18000	0.000130999	1	0.12049353	1	0.900584926	1	0.022468484	2	0.020493033	1	0.259087567	0.091360056	-9.706636311	0.002078921	2.05E-12	1.56E-13	16.30707389	402.4978789	414.599876	0.4	0.4	1241.199929	30.63580517	31.60401977	0.5	0	301.536131	299.059264	100734.8452	1.159897668	1022.829066	0.02468241	0.001327949	0.022366423	3086.920903	3333.726691	0.0192831	92.5967	246.8057881	297.7266846	-0.017136902	-0.025578638	-0.001725042	0.030836924	-3.38E-15
438	21/11/2015 3:00	0	18000	18000	0.000425298	1	0.399927644	1	0.988346659	1	0.058682126	2	0.022492756	1	0.323382539	0.390761397	0.16476148	0.008892933	-6.46E-12	-4.91E-13	16.36994525	404.3291644	416.5574058	0	0	1244.343842	30.73464805	31.70921976	0.4	0	301.589864	299.1820073	100706.5343	1.159052127	1022.888439	0.024699482	0.001457531	0.022423076	3096.010137	3358.017918	0.019346047	92.19754667	262.007781	297.7758518	-0.013882449	-0.012935924	-0.000510032	0.018982115	3.89E-15
439	21/11/2015 3:30	0	18000	18000	7.03E-05	2	0.123121633	1	0.724025046	1	0.116763263	1	0.016476176	1	-0.190687259	0.607821011	0.490984043	0.013831795	6.91E-12	5.21E-13	16.59303918	409.7856205	422.3006869	0.3	0.3	1250.731664	30.88836503	31.87286574	0.2	0	301.5310838	299.1096414	100695.4057	1.159136263	1022.976947	0.024696237	0.001067656	0.022538185	3111.150758	3343.677923	0.019443948	93.04576667	232.5271646	297.8574737	-0.095960813	-0.087251092	-0.007429949	0.129909333	-5.85E-15
440	21/11/2015 4:00	0	18000	18000	2.74E-05	2	0.287118782	1	0.062474262	2	-0.184524992	1	0.001421715	2	0.053408531	0.49918245	0.055517893	0.0113598	8.31E-14	6.28E-15	16.61389354	410.4027614	422.9179357	0	0	1255.532366	31.01464139	32.00733748	0	1	301.4996306	299.1299145	100677.1739	1.158791858	1023.050847	0.024702383	9.21E-05	0.022624694	3123.304013	3347.689843	0.019524381	93.29729333	224.3858303	297.9227402	-0.043241622	-0.06538742	-0.0034927	0.078470068	-4.80E-15
441	21/11/2015 4:30	0	18000	18000	6.57E-05	1	0.285375568	1	0.439933446	1	-0.153393901	2	0.01001241	1	0.251219618	0.108104322	-0.400705974	0.002460338	-1.94E-11	-1.48E-12	16.42505798	405.9462	418.2394401	0	0	1255.995812	31.04200471	32.03648131	-0.3	0	301.5751054	299.2253222	100657.6517	1.158185625	1023.068146	0.024715054	0.000648804	0.022633045	3125.453444	3366.626805	0.019541811	92.83635	241.1733611	297.9342601	-0.025699987	-0.065425899	-0.003135957	0.070362432	-4.48E-15
442	21/11/2015 5:00	0	18000	18000	0.000107258	1	0.378894973	1	0.50616011	1	-0.162171058	1	0.011520338	1	0.159994071	0.17176787	-0.249526359	0.003909482	-5.01E-12	-3.87E-13	16.30687975	403.1700283	415.4406748	0	0	1257.304577	31.08550069	32.08281093	-0.4	0	301.6181503	299.2861057	100641.9876	1.157750937	1023.094364	0.024723922	0.000746518	0.022656629	3129.345762	3378.740024	0.019569519	92.61872	249.3942616	297.9551036	-0.013729189	-0.058363716	-0.002222566	0.059997948	6.26E-15
443	21/11/2015 5:30	0	18000	18000	0.00016946	1	0.641665058	1	1.141569356	1	0.18836281	1	0.025984297	1	0.195436847	0.559964501	0.295327451	0.012745861	-3.63E-12	-2.79E-13	16.43620065	406.4564929	418.9408122	0	0	1262.76446	31.22733925	32.23391876	0	0	301.7093127	299.3603685	100644.8817	1.157434198	1023.178296	0.024729346	0.001683782	0.022755016	3143.714906	3393.591008	0.019659879	92.63682333	249.8761012	298.0318548	-0.009601256	0.009826046	0.00050432	0.013747351	1.33E-15
444	21/11/2015 6:00	0	18000	18000	0.000444663	1	0.678069893	1	-0.117972183	2	-0.438709297	1	-0.002685049	2	-0.225277288	-1.597066906	-0.403278496	-0.036349267	5.79E-12	4.44E-13	16.26160536	401.9706046	414.186979	-0.5	-0.5	1246.93587	30.82300638	31.80327906	0	1	301.6260144	299.274796	100658.2292	1.158097838	1022.941134	0.024718999	-0.000173991	0.022469785	3103.421477	3376.483309	0.01940232	91.91283333	273.0618327	297.8158492	-0.016595314	0.003228294	0.000224819	0.016907894	1.77E-15
445	21/11/2015 6:30	0	18000	18000	0.00223193	1	0.657980515	1	0.835641148	2	0.291140517	1	0.019018459	2	-0.106294735	0.352559166	0.617782307	0.008023937	1.90E-11	1.44E-12	16.5467772	408.8395082	421.3693502	0	0	1251.096421	30.91222171	31.89826804	-0.6	0	301.6520444	299.234438	100689.0298	1.158568901	1022.992727	0.024708105	0.001232396	0.022544758	3113.356512	3368.441028	0.019459143	92.42722333	255.0845162	297.8693358	-0.003927719	-0.000460416	0.001006506	0.004080688	2.35E-15
446	21/11/2015 7:00	0	18000	18000	0.000181726	1	0.498903304	1	0.194056835	2	-0.489086891	1	0.004416473	2	-0.055654278	1.630934252	0.39304756	0.03711787	-1.42E-12	-1.08E-13	16.73076902	413.2077856	425.9448149	0	0	1268.337835	31.32474469	32.33771537	-0.1	0	301.5702903	299.2133179	100725.2486	1.158884519	1023.233435	0.024697477	0.000286187	0.022855448	3156.039042	3364.23901	0.019721938	93.81138	208.1999682	298.097439	-0.0153409	-0.085796673	-0.002514232	0.087193656	1.46E-15
447	21/11/2015 7:30	0	18000	18000	0.000240529	1	0.795916619	1	1.242755574	1	0.120830709	2	0.028282368	1	-0.103311123	0.201896362	-0.076639136	0.004594715	6.50E-12	4.95E-13	16.7038065	412.3564115	425.0451662	0	0	1270.975924	31.37578677	32.39211486	0.3	0	301.5273373	299.1741306	100757.3546	1.159383112	1023.262859	0.024686374	0.001832697	0.022902987	3162.18927	3356.454478	0.019754459	94.21219	194.2652079	298.1300844	-0.055851869	-0.060653547	-0.003530082	0.082527241	1.09E-15
448	21/11/2015 8:00	1	18000	18000	0.000182074	1	0.922540255	1	1.003954946	1	-0.143265121	2	0.022856393	1	1.019539389	1.729335844	-0.287308101	0.03937067	8.01E-12	6.23E-13	16.55814898	409.1616129	421.843995	0	0	1287.447234	31.81357937	32.85893986	0.3	0	301.7698299	299.5612009	100788.8493	1.158052935	1023.52458	0.024710589	0.001481094	0.0231998	3207.314154	3434.038535	0.020033453	93.39773333	226.7243815	298.3679248	-0.047836051	-0.04444108	-0.002375177	0.065337117	5.43E-15
449	21/11/2015 8:30	1	18000	18000	0.000517361	1	3.148836051	1	3.452370094	1	0.225829717	2	0.078681274	1	2.863352246	2.991591225	-0.738403311	0.068179889	6.40E-12	5.20E-13	16.17651865	400.9261973	413.6475998	0	0	1314.291159	32.57398999	33.6707817	-0.3	0	302.5514288	300.6513543	100854.1591	1.154265519	1023.985849	0.024784455	0.005098547	0.023683527	3286.103594	3661.007206	0.020518266	89.75955	374.9036124	298.7762797	0.011827083	-0.099098794	0.001470436	0.09981289	-3.00E-15
450	21/11/2015 9:00	1	18000	18000	0.001301727	1	5.937873075	1	6.374198131	1	0.523033977	2	0.145405649	1	2.488188414	-4.467085734	0.202374834	-0.101901367	-2.55E-11	-1.99E-12	16.22812469	403.1888044	416.372122	0	0	1265.229329	31.43470428	32.45491493	0	1	303.8226809	301.6011771	100925.9681	1.151951915	1023.337373	0.024845064	0.009422286	0.022799433	3173.428972	3869.29702	0.019792001	82.01564667	695.8680475	298.1896017	-0.056779246	-0.064744963	0.004012862	0.086208446	-5.49E-15
451	21/11/2015 9:30	1	18000	18000	0.000438797	1	1.520224394	1	3.141833747	1	-0.171989919	1	0.071701526	1	1.17119391	-3.667283209	-0.257752722	-0.083693099	4.37E-12	3.33E-13	16.09105326	400.3033084	413.0858419	0	0	1225.923717	30.49777487	31.45714788	-0.2	0	303.3385739	302.0489157	100944.4844	1.150867848	1022.80131	0.024877384	0.004646259	0.022091146	3079.407956	3971.008245	0.019195206	77.54725667	891.6002891	297.6859487	0.01844206	0.056079764	0.001005803	0.059042875	2.04E-14
452	21/11/2015 10:00	1	18000	18000	0.001349649	2	1.731141016	1	7.813077412	1	0.022927852	1	0.178420476	1	1.710598074	11.14307941	0.647113312	0.254464845	1.01E-11	8.30E-13	16.34618869	407.5639007	420.8215416	-0.1	-0.1	1337.685182	33.35286293	34.50365873	-0.1	0	303.4927549	302.7039785	100936.6639	1.147034212	1024.474615	0.024933268	0.011561647	0.024105087	3367.429753	4124.005506	0.021015142	81.65434667	756.5757536	299.1889078	0.927405329	0.196524245	0.020807005	0.94822748	-6.61E-15
453	21/11/2015 10:30	1	18000	18000	0.001182254	1	1.362128662	1	6.364486528	1	-0.018238501	1	0.14529303	1	-0.871058282	-1.105545685	-0.290496492	-0.025238184	-7.30E-12	-5.97E-13	16.22822455	404.3070808	417.4229098	-0.1	-0.1	1327.372152	33.06991212	34.200934	-0.1	0	303.7296358	302.3706528	100904.2175	1.148053937	1024.303581	0.024913821	0.009414988	0.023919247	3337.788691	4045.524965	0.020834602	82.5057	707.736274	299.039535	1.030150031	0.438665308	0.032834752	1.120140375	-6.38E-15
454	21/11/2015 11:00	1	18000	18000	0.000941747	1	1.624384497	1	8.945336405	1	0.016912538	1	0.204256925	1	0.608412382	0.521755339	-0.450490471	0.01191371	1.80E-11	1.50E-12	16.00648968	399.2506087	412.1532249	-0.1	-0.1	1331.178075	33.20363601	34.34398106	-0.1	0	303.8294572	302.6037389	100863.6829	1.146650076	1024.385375	0.024943046	0.013235849	0.023987829	3349.939358	4100.266373	0.020919921	81.70053	750.3270148	299.1009065	0.998248796	0.494816092	0.034596512	1.114693026	-2.59E-16
455	21/11/2015 11:30	1	18000	18000	0.000734491	1	1.474252709	1	7.93218229	1	-0.043220506	1	0.181072593	1	-0.740701431	-3.222632742	-0.531556487	-0.073564934	-5.21E-12	-4.29E-13	15.78114257	393.289381	405.9594509	-0.1	-0.1	1299.225965	32.37862995	33.46208646	-0.1	0	303.9547978	302.3201726	100856.3786	1.148005049	1023.899315	0.024921477	0.011733504	0.023412052	3266.467319	4033.753528	0.020393684	80.97835667	767.2862091	298.6753145	0.989409437	0.484707121	0.034991273	1.102314119	-6.69E-15
456	21/11/2015 12:00	1	18000	18000	0.000522761	1	1.257952515	1	8.170064393	1	0.086597238	1	0.186483941	1	-0.271953754	-3.50498816	-0.409013961	-0.080002308	-5.36E-12	-4.34E-13	15.60116544	388.7036119	401.0550334	-0.1	-0.1	1263.560753	31.48166275	32.50497336	-0.1	0	304.1260415	302.2160685	100847.7093	1.148696086	1023.375339	0.024915037	0.012084159	0.022769365	3175.705193	4009.57167	0.019821923	79.20310333	833.866477	298.2016325	0.577223063	0.514672866	0.0219641	0.773664686	-5.23E-14
457	21/11/2015 12:30	1	18000	18000	0.000516119	1	1.588428729	1	7.249674719	1	-0.021771666	1	0.165458694	1	-0.276982365	-4.413315656	-0.322103631	-0.100724718	2.77E-12	2.18E-13	15.45847898	385.0927843	397.1242582	0	0	1218.417685	30.3525243	31.30263839	0	0	304.2451062	302.1100326	100826.9306	1.149358928	1022.717669	0.024911428	0.010721723	0.021955887	3061.172768	3985.070781	0.019102725	76.81602	923.8980128	297.586713	0.108796865	0.671050342	0.017094242	0.680027596	-3.71E-14
458	21/11/2015 13:00	1	18000	18000	0.000942716	1	1.469929502	1	6.141828124	1	0.026529177	1	0.140201619	1	0.519557546	1.623490774	0.012720163	0.037059981	-1.10E-12	-8.79E-14	15.4456159	385.2355508	397.3571765	0	0	1233.62966	30.7684721	31.74522414	0	0	304.3388548	302.309156	100772.0731	1.147794295	1022.962476	0.024941417	0.009085065	0.022230007	3101.434424	4031.188559	0.019367588	76.93598	929.7541356	297.8051337	-0.27457833	0.50489804	0.010492063	0.574826386	8.91E-15
459	21/11/2015 13:30	1	18000	18000	0.001004294	1	1.406015459	1	11.40453015	1	0.019496494	1	0.260358497	1	0.239969687	-2.603212696	-0.070811054	-0.059429765	3.52E-12	2.76E-13	15.39699215	384.4399299	396.3096903	0	0	1205.547756	30.10072943	31.03490264	0	0	304.5307628	302.4012369	100693.3946	1.146841821	1022.576828	0.024968509	0.016871231	0.021723971	3031.757646	4052.671355	0.01894243	74.80887	1020.91371	297.4255419	-0.544185772	0.812269474	0.015347294	0.977831985	4.55E-15
460	21/11/2015 14:00	1	18000	18000	0.00126305	1	1.558399022	1	14.6043593	1	-0.012634594	1	0.333437095	1	0.227791561	-1.177790274	0.066319418	-0.02689053	-3.69E-12	-2.85E-13	15.41375301	385.1857173	396.9322485	0	0	1192.422659	29.79833509	30.71354768	0	0	304.583488	302.4887239	100636.9417	1.145999878	1022.403284	0.024989742	0.021606724	0.021487457	2999.617712	4073.174553	0.018749964	73.64324	1073.556841	297.2478707	-0.727657705	0.911808184	0.017545448	1.166699509	2.05E-14
461	21/11/2015 14:30	1	18000	18000	0.001963817	1	1.300078137	1	9.551374145	1	-0.037183103	1	0.218089772	1	0.233650041	-2.315228641	-0.007489816	-0.052864402	-1.01E-11	-7.65E-13	15.39805279	385.101424	396.6384794	0	0	1167.679833	29.20337866	30.08187093	0	0	304.6568686	302.5785423	100586.2984	1.145343713	1022.060976	0.025009748	0.014132217	0.021041591	2938.247703	4094.317956	0.01837142	71.76403333	1156.070253	296.90394	-0.703474589	0.940035061	0.017540482	1.174244473	2.98E-14
462	21/11/2015 15:00	1	18000	18000	0.001268	1	1.012502043	1	9.600893111	1	0.012863075	1	0.219246404	1	0.3154323	3.129931222	-0.083703789	0.071475243	5.60E-12	4.38E-13	15.34357396	384.1583595	395.917174	0	0	1198.568779	30.00866793	30.93704752	0	0	304.7051687	302.6999135	100516.7782	1.143740917	1022.528708	0.025037085	0.014207167	0.02159821	3017.18373	4123.040503	0.018883831	73.17861	1105.856773	297.3451816	-0.626685544	0.78962596	0.015418078	1.008207144	1.14E-14
463	21/11/2015 15:30	1	18000	18000	0.00064902	2	1.290678753	1	8.542790112	1	-0.030256634	1	0.195197189	1	1.548123867	-0.323713108	-0.079292022	-0.007396634	-2.15E-12	-1.68E-13	15.27148645	383.2628763	394.915378	0.1	0.1	1192.396418	29.92513416	30.84827287	0.1	0	305.1237416	303.2970151	100476.0869	1.141063587	1022.492576	0.025096632	0.012648778	0.021486984	3007.566912	4266.910985	0.018830663	70.48581333	1259.344073	297.2919686	-0.854598968	0.592879938	0.010610077	1.040172385	1.21E-15
464	21/11/2015 16:00	1	18000	18000	0.001778742	2	0.599745081	1	5.486754613	1	-0.00457488	1	0.125421534	1	1.115480328	0.056450616	-0.028563868	0.001290403	-9.05E-12	-7.07E-13	15.22696077	382.9396203	394.533911	0.1	0.1	1190.504157	29.93973759	30.86379141	0	0	305.3158664	303.728138	100410.2329	1.138690745	1022.509912	0.025148789	0.008127315	0.021452885	3007.062421	4373.483608	0.018839958	68.75668667	1366.421187	297.289173	-0.743649365	0.401790217	0.006284303	0.845274659	2.62E-14
465	21/11/2015 16:30	1	18000	18000	0.002969553	1	1.613748019	1	-2.573807941	2	-0.416251202	1	-0.058826261	2	-0.375301724	5.609650675	0.104397388	0.128212664	2.44E-11	1.99E-12	15.27738538	384.1208135	396.3756203	0	0	1248.469261	31.39038627	32.40767572	0	1	305.345224	303.5831582	100385.0152	1.138316521	1023.346321	0.025143099	-0.003811942	0.022497416	3151.969658	4337.389679	0.019763762	72.66973667	1185.420021	298.0758081	-0.468748697	0.140426731	0.001901333	0.489334878	-4.84E-14
466	21/11/2015 17:00	1	18000	18000	0.004029784	1	4.184788821	1	-5.081986399	1	-1.579975595	1	-0.116082018	1	-1.614143677	4.537706331	0.299318001	0.10364965	-1.70E-11	-1.43E-12	15.44354706	387.5004541	400.4694477	0	0	1297.683218	32.56070865	33.65659111	0	1	304.8576429	302.9610205	100385.6453	1.140150397	1024.014298	0.025091415	-0.007522115	0.023384252	3269.504525	4185.426167	0.020509796	78.11640667	915.9216416	298.6909657	-0.129416812	0.130653217	0.004857666	0.183963505	9.51E-14
467	21/11/2015 17:30	1	18000	18000	0.01327643	2	4.037695624	1	10.21291536	1	-1.225996098	1	0.233124763	1	-1.797141253	-2.332915356	-0.653675854	-0.053252212	-4.45E-11	-3.74E-12	15.18196665	380.1352453	392.4995486	0	0	1276.456813	31.96069618	33.01590757	0	0	304.6671715	302.2697225	100367.8364	1.142817674	1023.652407	0.025038604	0.015106485	0.023001752	3208.686392	4022.018925	0.020127228	79.77800333	813.332533	298.3751116	-0.532303983	0.446634903	0.005461735	0.694881355	-1.89E-13
468	21/11/2015 18:00	0	18000	18000	0.000856006	1	0.236151964	1	4.335957418	1	0.497188094	1	0.098958992	1	-0.420739294	1.149520811	0.694816145	0.026235364	3.08E-12	2.56E-13	15.51461045	387.9537094	400.6235141	0	0	1289.942297	32.25591133	33.33103421	-0.2	0	304.2536429	302.1080999	100446.1641	1.144192098	1023.821836	0.025005701	0.006412543	0.023244761	3240.851654	3984.625421	0.020315435	81.33391	743.7737673	298.5428046	-0.038182177	-0.203216648	-0.001625336	0.206778931	3.34E-14
469	21/11/2015 18:30	0	18000	18000	0.009390316	2	4.049941074	1	20.12298583	1	-0.292291303	2	0.459075082	1	-1.102108907	-6.818616965	0.194217057	-0.155556296	1.11E-11	8.65E-13	15.62653145	390.1357006	402.0824482	-0.6	-0.6	1221.980923	30.50826636	31.46830994	-0.1	0	304.2091305	301.6852641	100464.1269	1.146767347	1022.798156	0.024966238	0.029748065	0.022020097	3065.808493	3888.223986	0.019201887	78.84855667	822.4154931	297.6119895	0.713356206	0.314432627	0.01717688	0.779769196	-7.75E-14
470	21/11/2015 19:00	0	18000	18000	0.002756832	2	1.03319819	1	6.484825613	1	0.008708213	1	0.147900824	1	-0.733769246	-10.16154564	-0.653890488	-0.231756575	8.59E-13	6.27E-14	15.35261113	382.7989124	393.7933598	-0.6	-0.6	1119.280284	27.90790907	28.7091206	-0.1	0	303.5759281	301.4039757	100501.0389	1.14940154	1021.288603	0.024933798	0.009583973	0.020169431	2805.526207	3825.22358	0.017547768	73.34280333	1019.697373	296.1381162	0.512501158	-0.043299594	0.008738532	0.514401257	1.02E-14
471	21/11/2015 19:30	0	18000	18000	0.005900854	1	3.743430394	1	6.788814084	1	-1.01409917	1	0.154791222	1	-0.740571057	2.371591883	0.449064881	0.054074482	-4.33E-11	-3.18E-12	15.57826666	387.8297887	399.1535236	0	0	1145.332631	28.51370578	29.35060016	-0.1	0	303.2023267	301.1205451	100560.7209	1.150900116	1021.632781	0.024895567	0.010030471	0.020638894	2868.127947	3762.643844	0.017932828	76.2264	894.515897	296.5031986	0.162221059	-0.116042113	-0.000501352	0.199453492	-4.17E-14
472	21/11/2015 20:00	0	18000	18000	0.000264797	2	0.289814439	1	5.434870106	1	0.285279267	1	0.1238866	1	-0.725692357	1.316504071	0.352234429	0.030009404	-2.72E-12	-2.00E-13	15.76155147	391.7696061	403.2295851	-0.6	-0.6	1160.658667	28.84936738	29.70637758	-0.1	0	302.8947246	300.8432656	100627.93	1.152582873	1021.821746	0.024856031	0.008027852	0.02091507	2903.830835	3702.286565	0.018146261	78.43344333	798.4557299	296.7083017	-0.003232143	-0.083145956	-0.001748611	0.083227125	-1.88E-15
473	21/11/2015 20:30	0	18000	18000	0.001663318	1	1.518189771	1	8.354560947	1	-0.539093661	1	0.190438861	1	-0.019961109	-0.453658891	0.669990955	-0.010340972	1.07E-11	7.69E-13	16.07517655	399.2578356	410.0431596	0	0	1156.898404	28.73379034	29.58384638	0.1	0	303.0576445	300.8356443	100702.8161	1.153520799	1021.755078	0.024836918	0.012340438	0.02084731	2894.349775	3700.639575	0.018072764	78.21215	806.2897996	296.6540517	0.02731182	-0.109697126	-0.002091509	0.113065332	1.24E-14
474	21/11/2015 21:00	0	18000	18000	0.000655333	1	0.964765653	1	1.073161441	2	0.669049178	2	0.024440051	2	-2.457163574	4.691043454	0.688588233	0.106833266	-8.87E-12	-6.52E-13	16.4452943	406.925181	418.658427	-0.1	-0.1	1209.309665	29.92336563	30.84639354	0	1	302.1340008	299.9011834	100766.2936	1.157317895	1022.428102	0.024744171	0.001583715	0.021791761	3016.075458	3503.468814	0.018829537	86.08826333	487.3933556	297.3390568	-0.072587764	-0.115047069	-0.004668048	0.136112462	-5.98E-15
475	21/11/2015 21:30	0	18000	18000	0.002722618	1	2.724080115	1	11.75474257	1	-0.66168106	1	0.267570207	1	-1.325601732	3.095550254	0.336950352	0.070463221	-3.44E-12	-2.57E-13	16.63142296	410.669227	421.4896386	0	0	1243.555155	30.70632235	31.67907009	0.1	0	301.5105266	299.3981812	100808.3312	1.159398579	1022.875833	0.024692369	0.017338549	0.022408864	3096.283436	3401.17459	0.019328007	91.03571	304.8911537	297.7773282	-0.007647096	-0.042844779	0.001564448	0.043549979	1.33E-15
476	21/11/2015 22:00	0	18000	18000	0.00346119	1	5.218012452	1	3.84920002	1	0.372830493	2	0.087590456	1	-0.864833703	-0.033524621	-0.39200951	-0.000762869	9.86E-12	7.45E-13	16.47920857	406.3197138	417.4614129	0	0	1245.020577	30.69785799	31.67006102	0	0	301.1797335	299.0704929	100844.4597	1.161088648	1022.86603	0.024656507	0.005675862	0.022435271	3096.539293	3335.942542	0.019322617	92.82352	239.4032493	297.7787103	-0.002597984	-0.053105189	0.002375351	0.053221733	-3.61E-15
477	21/11/2015 22:30	0	18000	18000	0.003784757	1	-2.441563923	1	4.725865015	2	-1.649284828	2	0.107555383	2	0.403411291	-1.303089987	-0.891517749	-0.029656866	-1.27E-11	-9.70E-13	16.07485917	396.4260418	407.8255765	0	0	1231.435761	30.36873913	31.31988454	0	1	301.5805733	299.2233852	100876.6271	1.161011715	1022.676711	0.024661245	0.006969589	0.022190473	3064.317722	3366.241412	0.019113048	91.03083667	301.9236905	297.6038646	-0.004477289	0.003020902	0.002419539	0.005918288	-2.07E-15
478	21/11/2015 23:00	0	18000	18000	0.002749061	1	3.610715029	1	7.789879989	1	0.939347833	1	0.177350609	1	0.9431152	0.100243929	-0.278352738	0.002282233	-2.14E-11	-1.66E-12	15.93156802	393.3335364	405.1910583	0	0	1231.081369	30.39409479	31.34685405	0.3	0	301.8642246	299.5812222	100883.9675	1.15969807	1022.697238	0.024688941	0.011492319	0.022184087	3067.099368	3438.09375	0.019129192	89.2093	370.9943823	297.6190221	0.004135408	-0.035897633	0.002540564	0.036224247	-1.86E-15
479	21/11/2015 23:30	0	18000	18000	0.000634216	1	1.529284437	1	2.77660339	1	0.125342492	2	0.063211857	1	-0.107454998	-0.498537573	0.148888063	-0.011349653	4.02E-12	3.08E-13	15.99731821	394.987816	406.9835593	0	0	1225.877477	30.26798999	31.2127368	0	0	301.8363019	299.5404474	100862.3258	1.159663058	1022.623041	0.024690877	0.004096128	0.022090313	3053.718777	3429.839427	0.019048906	89.03387	376.1206504	297.5459997	-0.022591697	-0.077301877	-0.000635836	0.080537998	-2.02E-15
480	22/11/2015 0:00	0	18000	18000	0.000364289	1	1.027596947	1	2.597321733	1	0.057635301	2	0.059128276	1	-0.095073747	-1.534650023	0.376796791	-0.034936453	4.89E-12	3.66E-13	16.16644513	399.1744784	411.2791516	0	0	1210.122997	29.87980427	30.80010539	0.2	0	301.8100425	299.5043672	100847.4557	1.159803955	1022.396507	0.024691543	0.003831512	0.021806417	3014.110522	3422.549866	0.018801813	88.06622667	408.4393432	297.3281927	-0.036217184	-0.032801531	-0.001095121	0.048875599	3.43E-15
481	22/11/2015 0:30	0	18000	18000	0.001004624	1	0.803993385	1	3.498721419	1	0.557974576	1	0.079653607	1	0.166013455	-1.182940043	-0.21880319	-0.026931393	5.29E-12	3.95E-13	16.06012325	396.7421309	408.52927	-0.3	-0.3	1197.415485	29.58041876	30.4820918	-0.1	0	301.7997373	299.5674029	100819.6364	1.159372769	1022.223402	0.024703555	0.005161554	0.021577427	2983.08703	3435.294283	0.018611294	86.83643333	452.2072532	297.1558391	0.007492991	-0.040094326	0.000487113	0.040791386	7.81E-16
482	22/11/2015 1:00	0	18000	18000	0.000560375	1	0.057567467	1	3.18150025	1	0.410195187	1	0.072438306	1	0.250885598	0.430596193	0.152318981	0.009804072	5.21E-12	3.88E-13	16.12213267	398.4360893	410.3650146	0	0	1201.340144	29.68945106	30.59788549	0	0	301.9502968	299.6627015	100810.6773	1.158852754	1022.288328	0.024713609	0.004694002	0.02164815	2993.816515	3454.640048	0.018680673	86.66073667	460.8235332	297.2156241	0.001811512	-0.053851585	-0.000789413	0.053887828	9.94E-16
483	22/11/2015 1:30	0	18000	18000	0.000886332	2	-1.700853591	1	3.201224623	1	0.843834295	1	0.072906201	1	0.697207416	0.245901461	-0.296851342	0.005600276	1.44E-11	1.08E-12	15.96834515	395.1306262	406.9974165	-0.1	-0.1	1202.354737	29.75181058	30.66412378	0	0	302.3142906	299.9278631	100773.4326	1.157372866	1022.328915	0.02474462	0.004724322	0.021666433	2998.99631	3508.968642	0.018720357	85.46660333	509.9723316	297.2444191	-0.007314069	-0.121137254	-0.003544136	0.121409599	4.61E-15
484	22/11/2015 2:00	0	18000	18000	0.001539001	2	0.601118252	1	1.867997688	1	0.174382748	1	0.042563262	1	1.305779964	-1.089590947	-0.190783182	-0.024826875	1.59E-13	1.19E-14	15.85072195	393.0020053	404.8148139	0	0	1188.790427	29.47481025	30.36995903	0	0	302.9299573	300.425488	100739.7983	1.155192507	1022.176775	0.02479395	0.002758099	0.021422004	2970.082918	3612.938189	0.018544099	82.20685667	642.8552704	297.0831271	0.161581065	-0.149682076	-0.002634837	0.220272801	-1.96E-14
485	22/11/2015 2:30	0	18000	18000	0.004738385	2	0.202148215	1	8.752312002	1	0.540877819	1	0.199459479	1	0.454712705	-1.656006499	0.024851428	-0.037739307	-6.80E-12	-5.02E-13	15.84635824	393.2795518	405.0300704	0	0	1170.641738	29.05332892	29.92268246	-0.1	0	303.0177312	300.5989595	100699.1018	1.154245462	1021.935506	0.024818292	0.012924974	0.021094964	2926.428899	3649.807177	0.018275978	80.18037	723.3782783	296.8369845	0.326154207	-0.130334933	0.003361018	0.351247858	3.03E-15
486	22/11/2015 3:00	0	18000	18000	0.004500571	1	1.721575791	1	1.357531132	1	-0.305918792	1	0.030931032	1	-0.541449189	0.492356905	0.012316763	0.011218238	-6.56E-12	-4.87E-13	15.85663606	393.4170671	405.1693111	0	0	1176.039762	29.17857937	30.05555785	-0.1	0	302.8095602	300.392464	100659.9976	1.154535089	1022.004051	0.024810878	0.002004331	0.021192237	2937.903579	3605.956256	0.018355646	81.47363333	668.0526779	296.9019938	0.275234694	-0.172403028	-0.001273666	0.324774634	-1.26E-14
487	22/11/2015 3:30	0	18000	18000	0.000596429	2	-0.664909822	1	4.325742608	1	0.785272521	1	0.098515601	1	-1.24421789	-0.601810562	0.328867704	-0.013705792	1.07E-11	7.80E-13	16.02161699	397.0849105	408.9027445	0.1	0.1	1171.132287	29.02571943	29.89339678	0	0	302.2169041	299.9184402	100608.842	1.155839728	1021.906592	0.024784322	0.006383811	0.021103804	2921.027344	3507.025324	0.018258417	83.29074	585.9979797	296.806305	-0.005135143	-0.107252134	-0.005028143	0.107492661	1.21E-14
488	22/11/2015 4:00	0	18000	18000	0.000562435	1	0.143964233	1	1.170706886	1	0.175897049	1	0.026655818	1	-0.624869762	1.330677093	0.267042008	0.030298178	5.12E-12	3.76E-13	16.14797782	400.0620647	411.9813613	-0.2	-0.2	1185.219079	29.36350279	30.25180165	0	0	301.917331	299.6804823	100567.8699	1.156137103	1022.098126	0.024774747	0.001727297	0.021357648	2953.817046	3458.260071	0.018473283	85.41338667	504.4430245	296.9917843	-0.021023768	-0.06792965	-0.002228065	0.07114352	-7.81E-16
489	22/11/2015 4:30	0	18000	18000	0.000303972	1	0.343053354	1	1.57531698	1	0.238545932	1	0.035866537	1	-0.138911619	0.181692836	0.269281594	0.00413675	-7.49E-13	-5.46E-14	16.26760642	403.064475	414.9822459	-0.2	-0.2	1186.966989	29.40962634	30.30076038	-0.2	0	301.7246567	299.6275785	100540.4764	1.156005875	1022.123849	0.024777122	0.002324152	0.021389146	2957.650988	3447.498996	0.018502627	85.79120667	489.8480075	297.0133537	0.000973012	-0.073121154	-0.001192102	0.073137343	-1.75E-15
490	22/11/2015 5:00	0	18000	18000	0.000541982	1	0.373297584	1	1.592659861	1	0.175698808	1	0.036257375	1	-0.299658832	-3.908849061	-0.440464971	-0.088986109	-5.46E-12	-3.90E-13	16.07814935	398.1560613	409.5392545	-0.1	-0.1	1147.561842	28.41799097	29.24919431	-0.1	0	301.5740205	299.5134949	100556.2669	1.157066394	1021.546922	0.024763799	0.002349478	0.020679065	2858.373608	3424.392739	0.017871978	83.47096333	566.0191314	296.4467743	0.006615544	-0.039386462	-0.000313585	0.039939418	1.19E-15
491	22/11/2015 5:30	0	18000	18000	0.000127197	1	0.388227353	1	1.354600597	1	0.209472291	1	0.030836374	1	-0.132390738	-0.800380878	0.202144947	-0.018220016	-2.27E-12	-1.60E-13	16.1755976	400.4077979	411.8724948	0	0	1139.825555	28.21503424	29.03423621	-0.2	0	301.4947615	299.4631106	100579.8907	1.157622745	1021.428611	0.024753818	0.001998197	0.020539657	2838.626288	3414.231045	0.017742962	83.14101333	575.6047566	296.3320277	-0.028832162	-0.056182791	-0.002634462	0.063203955	2.32E-15
492	22/11/2015 6:00	0	18000	18000	0.000958742	1	0.115400561	1	1.418117583	1	0.125147295	1	0.032283111	1	0.069048789	0.667681891	0.291527671	0.01519962	8.83E-12	6.21E-13	16.30905091	403.6547334	415.2653376	0.6	0.6	1146.825049	28.38432241	29.21352863	0	1	301.5466441	299.4893842	100602.8055	1.157709991	1021.527204	0.024750351	0.002091946	0.020665788	2856.308436	3419.526713	0.017850574	83.52935	563.2182765	296.4348066	0.003311856	-0.028705554	0.000144373	0.028896333	7.80E-16
493	22/11/2015 6:30	0	18000	18000	0.000475157	1	0.632193674	1	0.875970879	1	0.034622509	2	0.019942045	1	0.105147389	0.103743953	-0.235905338	0.002361798	1.31E-12	9.29E-14	16.20535087	401.0276963	412.5789982	0	0	1148.060655	28.41062335	29.24138946	-0.2	0	301.5945004	299.5293873	100631.4034	1.157872788	1021.543291	0.024746622	0.001292245	0.020688053	2859.767796	3427.603432	0.017867294	83.43345	567.8356364	296.4548493	-0.006497364	-0.104843211	-0.002220904	0.105067822	5.87E-16
494	22/11/2015 7:00	0	18000	18000	0.000251728	1	0.383595244	1	1.081640068	1	0.108337594	1	0.024621907	1	-0.256092617	2.033696505	0.333705777	0.046294037	-1.85E-13	-1.32E-14	16.3637408	404.7419526	416.6304876	0.1	0.1	1169.475479	28.92589139	29.78752202	0.1	0	301.5800004	299.432016	100649.7322	1.15823211	1021.840273	0.024734073	0.0015955	0.021073948	2912.164169	3407.972875	0.018194927	85.45150667	495.8087066	296.7558568	-0.041507265	-0.065014262	-0.002935033	0.077190166	3.53E-15
495	22/11/2015 7:30	0	18000	18000	0.000410119	1	0.604912564	1	1.340616846	1	0.128813569	1	0.030518064	1	0.083408501	1.995881447	0.206046982	0.045434635	-3.58E-12	-2.59E-13	16.46047517	407.0347617	419.1351189	0	0	1190.20788	29.43147	30.32394837	0.4	0	301.6036364	299.4637187	100685.0757	1.15829224	1022.13444	0.024728008	0.001977571	0.021447546	2964.10466	3414.353525	0.018516524	86.81305667	450.2488645	297.0496065	-0.022365556	-0.041854796	-0.001270112	0.047472679	3.11E-15
496	22/11/2015 8:00	1	18000	18000	0.001617625	1	1.521541058	1	3.294479613	1	0.254993326	2	0.07502712	1	1.115126976	0.910901122	-0.524870476	0.020744486	2.63E-12	1.94E-13	16.2094433	401.1889408	413.1029941	0	0	1198.469852	29.66251472	30.56927633	-0.4	0	301.8447112	299.8879284	100736.8001	1.157145726	1022.276174	0.024750322	0.004861757	0.021596427	2988.908343	3500.739163	0.018663533	85.37935	511.8308204	297.1882989	-0.008314044	-0.010442093	0.0013294	0.013413722	-8.87E-16
497	22/11/2015 8:30	1	18000	18000	0.000963129	1	3.204239674	1	2.297578257	1	-0.323630531	2	0.052351631	1	1.419689016	1.191936375	-0.356959442	0.02715895	1.38E-12	1.04E-13	16.02870521	397.2083156	409.1375944	0	0	1209.204787	29.96537713	30.89103876	0	0	302.1078388	300.4286328	100793.2506	1.155576538	1022.461803	0.024781061	0.003392386	0.021789871	3021.117931	3613.603665	0.018856276	83.60402	592.4857342	297.3669081	-0.023300176	-0.039774948	0.001768922	0.04613105	-8.21E-15
498	22/11/2015 9:00	1	18000	18000	0.000370745	1	2.250977266	1	1.958604395	1	-0.053425265	2	0.044659431	1	1.900800875	1.631392027	-0.814642239	0.037198446	1.79E-12	1.40E-13	15.6345086	388.1081773	400.0536217	0	0	1223.861371	30.38091046	31.33283038	0.3	0	302.6199407	301.1537578	100862.5049	1.153402855	1022.716436	0.024823817	0.002893931	0.022053982	3065.116694	3769.930605	0.019120797	81.30432667	704.8139108	297.6082195	-0.064223349	-0.08609396	-0.002557022	0.107439969	-9.70E-15
499	22/11/2015 9:30	1	18000	18000	0.001845036	1	3.537679804	1	3.70517265	1	0.162760716	2	0.084557607	1	2.334827348	0.723680433	0.06643424	0.016515475	2.41E-12	1.90E-13	15.62556217	388.8521437	400.7164519	0.3	0.3	1228.252816	30.56585965	31.52958863	0.1	0	303.3654956	302.04663	100910.2236	1.150455983	1022.840597	0.024885642	0.005479333	0.022133116	3085.235092	3970.483166	0.01923856	77.70427333	885.248074	297.7175516	-0.021785767	-0.063136712	0.002146254	0.066824176	-3.84E-15
500	22/11/2015 10:00	1	18000	18000	0.001841538	2	1.516455762	1	3.238539987	1	0.03698971	1	0.073992412	1	3.038093879	2.60393795	0.454459085	0.059493367	4.90E-12	3.88E-13	15.77616134	393.9590399	405.6346413	-0.1	-0.1	1250.787419	31.23440488	32.2414473	-0.2	0	303.376634	303.212294	100950.1794	1.146193749	1023.251254	0.024971793	0.004794708	0.02253919	3153.964567	4246.235653	0.01966438	74.27672	1092.271087	298.0864152	0.249848791	-0.06954533	0.001799726	0.259353447	2.53E-14
501	22/11/2015 10:30	1	18000	18000	0.000205724	1	1.018507658	1	4.875735902	1	0.061455161	1	0.111269788	1	-3.092180919	-8.814942185	-0.04008653	-0.201166914	-1.37E-11	-1.01E-12	15.81664155	393.51024	405.1597511	-0.2	-0.2	1164.901904	28.98218476	29.84722248	-0.2	0	303.3049069	302.0297456	100929.465	1.151436836	1021.923392	0.024879507	0.007210282	0.020991533	2925.941045	3966.606239	0.018230729	73.76434333	1040.665194	296.8342156	0.18701134	0.290647762	0.00798957	0.345706807	-2.90E-14
502	22/11/2015 11:00	1	18000	18000	0.001026069	1	1.780210188	1	5.862181445	1	-0.190669762	1	0.133754506	1	-0.543606399	1.097628301	0.149428841	0.025044044	-3.33E-12	-2.46E-13	15.89526974	395.1820088	406.9875758	0	0	1177.010249	29.26237064	30.14446927	0	0	303.4266541	301.8220125	100932.6483	1.152142238	1022.081203	0.024861611	0.008667292	0.021209725	2954.320816	3919.17647	0.018408947	75.38116333	964.8556539	296.9946198	-0.030899695	0.509710746	0.013101266	0.510814525	-4.74E-14
503	22/11/2015 11:30	1	18000	18000	0.000807468	1	2.36998437	1	7.216908197	1	-0.006380699	1	0.164625615	1	-0.637133717	0.704922563	0.08557874	0.016080059	-8.89E-12	-6.61E-13	15.94672228	396.1386613	408.1307117	0	0	1185.20461	29.44212356	30.33525797	0	0	303.4175189	301.578744	100933.4108	1.153001073	1022.180435	0.024841385	0.01066774	0.021357387	2972.491078	3864.261188	0.018523302	76.92262333	891.7701098	297.0966132	-0.147400249	0.527257591	0.012137297	0.547608176	-3.09E-14
504	22/11/2015 12:00	1	18000	18000	0.000491227	1	1.505384455	1	5.563039764	1	0.07866501	1	0.126918231	1	0.406028363	1.037740557	0.068257386	0.02367558	1.59E-12	1.19E-13	15.97169597	396.9019597	408.9889588	0	0	1195.431851	29.70687928	30.61639689	-0.1	0	303.4297456	301.7338204	100948.9493	1.152469212	1022.336831	0.024850333	0.008224301	0.021541682	2999.682669	3899.190077	0.018691764	76.93091667	899.5074082	297.2482314	0.06050438	0.410416525	0.008707054	0.414943752	6.08E-15
505	22/11/2015 12:30	1	18000	18000	0.000487448	1	2.29285842	1	8.133329175	1	0.085409844	1	0.185581671	1	0.33918654	-1.437801671	-0.315760323	-0.032806939	3.23E-12	2.41E-13	15.81229011	393.3670907	405.1857804	-0.1	-0.1	1179.37285	29.33961265	30.22644483	-0.1	0	303.5705301	301.8635166	100882.8627	1.151381598	1022.126484	0.0248773	0.012025692	0.021252299	2960.658065	3928.613061	0.018458085	75.36140667	967.9549958	297.0302542	0.049100298	0.373332454	0.009417375	0.376665166	1.76E-14
506	22/11/2015 13:00	1	18000	18000	0.000446639	1	2.126115604	1	7.778267898	1	-0.000160848	1	0.177536613	1	0.852892081	-1.515913933	-0.318663741	-0.034600277	2.99E-12	2.22E-13	15.64002344	389.7931939	401.3450863	0	0	1161.649582	28.95156152	29.81474495	0	0	303.8217707	302.1902582	100807.6818	1.149450087	1021.908453	0.024922801	0.011504373	0.020932926	2919.32267	4003.595849	0.018211253	72.91751667	1084.273178	296.7966126	-0.12460948	0.387954287	0.005896114	0.407517871	1.22E-14
507	22/11/2015 13:30	1	18000	18000	0.002190669	1	1.399166945	1	12.40463319	1	0.020687043	1	0.283182178	1	0.47372309	-1.246956554	-0.22127742	-0.02846645	9.24E-12	6.83E-13	15.5163824	387.3076854	398.6469702	0	0	1147.052183	28.63181085	29.4757551	0	0	304.1229238	302.3720305	100713.1074	1.147821661	1021.727252	0.02496121	0.018350205	0.020669881	2884.372136	4045.846642	0.01800792	71.29217667	1161.474506	296.5967922	-0.927308386	0.775734152	0.014468987	1.209079678	-4.91E-14
508	22/11/2015 14:00	1	18000	18000	0.011755649	2	1.918800306	2	-5.353187948	2	-0.448152191	1	-0.122345441	2	3.023515072	2.579276848	-0.049127088	0.058948568	-1.16E-11	-8.80E-13	15.43547618	386.7537641	398.2642125	0	0	1169.232306	29.29647199	30.18065882	0	1	304.9273686	303.536427	100717.8208	1.143181481	1022.135752	0.02505616	-0.007927985	0.021069567	2951.468303	4325.810856	0.01843064	68.22925	1374.342552	296.9785583	-0.535139416	0.074044859	0.000938663	0.540238574	-5.28E-14
509	22/11/2015 14:30	1	18000	18000	0.005189194	1	3.484077257	1	1.665675953	1	-0.008749642	1	0.038071818	1	0.231366421	8.248399428	-0.012228305	0.188531007	-9.99E-12	-8.12E-13	15.41044827	386.615712	398.6757086	0	0	1252.592234	31.42490276	32.44446698	0.1	0	304.561944	303.6256073	100619.9713	1.140806221	1023.368358	0.025087895	0.002467054	0.022571712	3162.820979	4347.930834	0.019785755	72.74313	1185.109855	298.1334344	-0.025150196	-0.290549481	-0.005840598	0.291694439	5.41E-15
510	22/11/2015 15:00	1	18000	18000	0.002715991	1	1.937457132	1	7.0508985	1	-0.768167809	1	0.160988991	1	-2.83271829	4.015974818	2.603901447	0.091694376	6.44E-12	5.02E-13	16.62139606	415.938022	427.7828043	0.4	0.4	1297.040319	32.45746523	33.54629286	0.2	0	303.8746152	302.5366898	100514.0904	1.143255618	1023.947202	0.025024253	0.010432087	0.023372667	3263.307707	4084.453954	0.020443955	79.89581333	821.1462472	298.659019	-0.24721403	-0.246975443	-0.010399874	0.34959949	-2.76E-14
511	22/11/2015 15:30	1	18000	18000	0.003693715	1	2.83321668	1	5.908516842	1	-0.621152097	1	0.134906675	1	0.019942571	0.257774736	0.390462836	0.005885662	7.92E-12	6.13E-13	16.80479139	420.3329578	432.2065126	0.2	0.2	1300.288721	32.52371252	33.61706426	0.2	0	303.9576634	302.5443522	100563.123	1.143755342	1023.986197	0.025012685	0.008741953	0.023431203	3271.56343	4086.258322	0.020486202	80.06257	814.6948926	298.7015684	-0.152694017	-0.21025718	-0.005502509	0.259911181	-1.58E-14
512	22/11/2015 16:00	1	18000	18000	0.003212464	1	1.762259485	1	-1.306263596	2	0.287426701	2	-0.02982042	2	-0.442695315	-4.463606176	-3.254719237	-0.101898738	-5.07E-12	-4.15E-13	15.34412734	383.7074171	395.4943293	0	0	1254.740668	31.37704023	32.39345084	0	1	304.030289	302.3742611	100530.2679	1.144527054	1023.315819	0.025006793	-0.001932363	0.022610427	3155.18838	4046.367509	0.019755258	77.97582333	891.1791288	298.0929193	-0.239332669	-0.19303108	-0.008676363	0.307597795	-6.41E-15
513	22/11/2015 16:30	1	18000	18000	0.008352599	2	-3.094123888	2	5.58519736	1	0.345562313	2	0.127429337	1	-1.552921864	0.527694855	-0.256525202	0.012039647	-1.77E-11	-1.46E-12	15.2606143	380.8267177	393.0033949	0	0	1262.768985	31.51224178	32.53757366	-0.1	0	303.5029646	301.7788492	100541.0519	1.146848892	1023.383598	0.024954875	0.008257421	0.022755097	3169.123793	3909.383552	0.019841409	81.06454	740.2597587	298.1668264	0.023645799	0.205385139	0.001934758	0.206750871	3.07E-16
514	22/11/2015 17:00	1	18000	18000	0.004895485	1	4.648699836	1	2.54325045	2	3.447875727	2	0.057911269	2	-5.321926056	-1.668047558	1.319648079	-0.037982398	-1.62E-11	-1.27E-12	15.95746824	395.546599	407.5959644	0	0	1254.200857	31.08857095	32.08608136	0	1	302.4203233	299.7518025	100539.8326	1.154777558	1023.102784	0.024787554	0.00375265	0.0226007	3126.478137	3472.813492	0.019571475	90.02724	346.3353548	297.9397496	0.041425235	1.707921955	0.0429493	1.708964042	-1.91E-15
515	22/11/2015 17:30	0	18000	18000	0.003059804	1	3.80237276	1	17.2015761	1	-1.367749743	1	0.391296598	1	-2.72252689	-5.167943184	2.247202457	-0.117558913	1.38E-11	9.74E-13	17.03181317	420.5140583	432.8426814	0	0	1206.259085	29.78243702	30.69665832	-0.1	0	302.1785299	298.7186463	100589.5158	1.159923524	1022.325783	0.024689917	0.02535602	0.021736789	2996.604512	3267.118077	0.018739847	91.72011667	270.5135652	297.2311283	0.389030276	1.179507858	0.039856564	1.24264713	4.73E-14
516	22/11/2015 18:00	0	18000	18000	0.001503009	1	2.233630129	1	11.02308677	1	-1.130135761	1	0.250669049	1	-0.877717043	-5.338967851	0.913856464	-0.121410093	1.23E-11	8.11E-13	17.46749077	430.6528764	441.6757882	-0.2	-0.2	1153.355634	28.43544775	29.26768755	-0.1	0	302.1035928	298.3859585	100621.6819	1.162186497	1021.537702	0.024654536	0.016243354	0.020783469	2861.990072	3203.183338	0.017883075	89.34830667	341.1932661	296.4677134	0.621683005	0.727621486	0.031019367	0.957541114	6.03E-14
517	22/11/2015 18:30	0	18000	18000	0.002793638	2	2.767409037	1	2.991930426	1	-0.270673598	1	0.068057347	1	0.788004643	6.145671579	0.91927952	0.139795398	-1.84E-11	-1.25E-12	17.86995809	440.8584094	451.6983395	-0.2	-0.2	1215.523482	29.9874094	30.91445378	-0.1	0	301.8583704	298.6847457	100657.8078	1.160751759	1022.444964	0.024670366	0.004410116	0.021903734	3019.276563	3260.552679	0.0188703	92.60014667	241.2761161	297.3567423	0.603085831	-0.081910856	0.011415961	0.608730016	1.65E-14
518	22/11/2015 19:00	0	18000	18000	0.004175208	2	4.281416196	1	5.312729163	1	0.253619031	2	0.120781021	1	-1.519066298	-6.363179671	-0.276348606	-0.144662247	3.81E-11	2.47E-12	17.78305771	437.796897	447.9938973	0	0	1152.973281	28.38477684	29.21400999	-0.1	0	301.4589263	298.10979	100674.6243	1.163897742	1021.503963	0.024618764	0.00782661	0.020776579	2858.393273	3150.941838	0.017850863	90.71552	292.5485648	296.4468882	1.091796995	-0.02164278	0.019650846	1.092188282	3.29E-15
519	22/11/2015 19:30	0	18000	18000	0.002047083	1	2.855650732	1	1.871693026	2	-2.510959154	1	0.042546011	2	-0.356205615	3.725964937	0.677001133	0.084696018	-2.34E-11	-1.54E-12	18.10140675	445.2912429	455.6622909	0	0	1191.97464	29.32235468	30.20812812	-0.1	0	300.7194356	297.9750959	100706.6528	1.164376878	1022.046984	0.024599814	0.002756982	0.021479383	2953.74829	3125.733107	0.018447106	94.49777667	171.9848163	296.9913972	-0.044231253	-0.101722646	-0.000813052	0.110925928	-1.14E-14
520	22/11/2015 20:00	0	18000	18000	0.000943693	2	0.95622056	1	1.821131461	2	0.286021104	2	0.041400349	2	0.241325444	-0.028703378	-1.016445112	-0.000652523	-1.67E-12	-1.13E-13	17.64319531	434.0387763	446.2828755	0	0	1191.627591	29.31513098	30.20046146	-0.2	0	300.8424819	298.0663538	100732.9811	1.164327917	1022.044323	0.024600917	0.002682743	0.02147313	2953.792645	3142.79321	0.01844251	93.98622333	189.0005647	296.9916469	0.115788442	-0.31452386	-0.002895915	0.335172505	-9.66E-15
521	22/11/2015 20:30	0	18000	18000	0.001459426	1	1.03510928	1	3.619354524	1	0.303273674	2	0.082300206	1	0.671244612	1.021597628	-0.12060643	0.023230025	-1.02E-12	-6.99E-14	17.58010156	432.7029455	445.077987	0	0	1201.485339	29.57242557	30.47360396	-0.1	0	300.8924593	298.3203006	100768.3985	1.163631311	1022.19822	0.024613222	0.005333053	0.021650766	2980.765308	3190.695183	0.018606208	93.42056	209.9298752	297.1428776	0.054940142	-0.275889873	-0.004337363	0.281340459	4.92E-15
522	22/11/2015 21:00	0	18000	18000	0.000804139	1	1.244523386	1	8.715471479	1	-0.643316122	1	0.198182066	1	0.023020292	2.349971348	0.787091273	0.053436257	-5.94E-12	-4.06E-13	17.94117949	441.4173153	453.9204901	0	0	1226.002326	30.16405112	31.10222008	0	0	300.7129987	298.3290053	100810.8151	1.16382379	1022.543326	0.024603584	0.012842198	0.022092562	3041.67826	3192.348378	0.018982738	95.28027333	150.6701177	297.4800511	-0.021715387	-0.101704075	-0.001509335	0.104007476	5.31E-15
523	22/11/2015 21:30	0	18000	18000	0.00169388	1	2.689256882	1	1.0821241	2	0.11049212	2	0.02460827	2	0.1915637	1.287710656	-0.958137176	0.029283454	-2.42E-12	-1.71E-13	17.50956704	430.808925	444.7530768	0	0	1239.149081	30.48827433	31.44704033	0.2	0	300.9389132	298.401439	100832.7586	1.163650227	1022.733679	0.024604202	0.001594616	0.022329467	3075.041433	3206.133944	0.019189157	95.91119667	131.0925116	297.662233	-0.004814062	-0.063967223	0.000578724	0.064150727	-1.24E-14
524	22/11/2015 22:00	0	18000	18000	0.003359573	1	4.286626888	1	-12.30076668	2	-0.042952004	2	-0.279821997	2	0.912270476	-1.715799054	-0.996964269	-0.039031577	1.51E-12	1.08E-13	17.04581225	419.7611047	432.3496788	0	0	1220.51477	30.05574745	30.98708753	0	1	301.4562561	298.7467094	100862.2512	1.162837694	1022.486822	0.024625468	-0.018132465	0.021993677	3032.303514	3272.561684	0.018913797	92.65840667	240.2581705	297.4285453	0.385882356	-0.240989365	0.001698623	0.45495489	-1.91E-14
525	22/11/2015 22:30	0	18000	18000	0.004169686	1	2.922993039	1	-7.677559189	1	1.302408642	1	-0.174663542	1	0.184163582	-2.177944224	0.763251754	-0.049547967	2.53E-11	1.75E-12	17.38635353	428.2204991	437.9620972	0	0	1198.008963	29.50658947	30.40369893	0	1	301.8045581	298.8164295	100868.496	1.16288256	1022.168281	0.02462969	-0.011318198	0.021588122	2977.083659	3286.120025	0.018564318	90.59570667	309.0363665	297.122306	1.20132888	-0.183227587	0.014497716	1.215308031	1.55E-14
526	22/11/2015 23:00	0	18000	18000	0.005323801	1	3.522354809	1	9.75873429	1	0.498973991	2	0.222039386	1	0.359410909	1.210134241	0.498101786	0.027534049	1.22E-11	8.41E-13	17.60392	433.7432306	443.9128329	0	0	1209.945935	29.81187478	30.72793204	-0.1	0	301.8545572	298.9525377	100876.2527	1.162306799	1022.348133	0.024639014	0.014388152	0.021803226	3008.116892	3312.729917	0.018758581	90.80477333	304.6130247	297.2950158	1.144337986	-0.103039196	0.019491866	1.149132906	1.30E-14
527	22/11/2015 23:30	0	18000	18000	0.005154138	2	4.004298082	1	0.928480117	2	-0.037471159	2	0.021128037	2	0.312836994	-0.317868406	1.751207318	-0.007233257	5.97E-11	3.92E-12	18.38363552	453.16903	463.950057	0.2	0.2	1206.118588	29.73163768	30.64269519	0	1	301.8571075	299.071066	100868.5082	1.161792604	1022.303316	0.024650675	0.001369097	0.021734257	2999.790384	3336.055678	0.018707519	89.92027333	336.2652938	297.2488296	1.066825255	-0.049937842	0.02163076	1.068212433	3.71E-15
528	23/11/2015 0:00	0	18000	18000	0.003952048	1	0.449120579	1	41.02677277	1	-3.332015805	1	0.933446996	1	-0.401862816	1.077552837	-2.263918865	0.024516636	1.65E-11	1.16E-12	17.36868815	428.061034	441.1725688	-0.3	-0.3	1217.401443	30.00353947	30.93159686	-0.1	0	301.4645394	298.9188463	100838.0965	1.16191294	1022.458979	0.024645559	0.060487365	0.021937574	3026.311367	3306.125641	0.018880566	91.53649	279.8142743	297.3955509	0.126300652	-0.140666582	-0.001959586	0.189057616	3.86E-14
529	23/11/2015 0:30	0	18000	18000	0.001910411	1	2.855077836	1	-0.724471775	2	0.545273395	1	-0.016480431	2	-0.470792177	-0.070602697	-0.139269505	-0.001606084	3.21E-12	2.26E-13	17.31485513	426.5172509	439.6271002	0	0	1217.298194	29.98573625	30.91267559	0	1	301.0753423	298.7406068	100829.2507	1.162512108	1022.445768	0.024633025	-0.001067932	0.021935714	3024.250324	3271.377249	0.018869235	92.44578333	247.1269254	297.384189	-0.005969428	-0.144752723	-0.00184379	0.144887489	3.37E-15
530	23/11/2015 1:00	0	18000	18000	0.001186244	1	1.909142253	1	9.480124387	1	-0.552928278	1	0.215650983	1	-0.060663618	0.698740766	-1.199990107	0.015894742	2.22E-12	1.62E-13	16.77496059	413.2156049	427.2917458	0	0	1224.457929	30.16192623	31.09996096	0	0	301.1388691	298.7176408	100822.0875	1.162440551	1022.548029	0.024632881	0.013974184	0.022064732	3041.804078	3266.923181	0.018981386	93.10914	225.1191027	297.4807414	0.010907762	-0.098586326	-0.002913834	0.099230707	8.61E-15
531	23/11/2015 1:30	0	18000	18000	0.001759713	1	1.524331839	1	9.110103168	1	-0.467320868	1	0.207257882	1	0.314997131	-1.113654483	1.779275518	-0.02533601	9.08E-13	6.27E-14	17.56432784	432.9518144	446.2083606	0	0	1212.23141	29.88089229	30.80126147	-0.1	0	301.3073732	298.836979	100794.3824	1.161781908	1022.386042	0.024649495	0.013430311	0.02184441	3012.633975	3290.125579	0.018802505	91.56592667	277.4916041	297.3200248	0.078950628	-0.154757491	-0.002123026	0.173745762	-1.15E-15
532	23/11/2015 2:00	0	18000	18000	0.004261726	1	4.057563852	1	0.137627552	2	-0.491996052	1	0.003131897	2	0.714320724	1.11611929	0.267070826	0.025398773	-1.31E-11	-9.05E-13	17.65982679	435.9184058	449.6587152	0	0	1221.957324	30.16301888	31.10112263	0	1	301.6461782	299.1079684	100744.0106	1.160024092	1022.554348	0.024684184	0.000202947	0.022019671	3039.558605	3343.347042	0.018982081	90.91364333	303.7884369	297.4684176	0.207197768	-0.110486491	0.003114609	0.234835858	-2.95E-14
533	23/11/2015 2:30	0	18000	18000	0.000676766	2	1.144116779	1	12.36939611	1	-0.414181915	1	0.281465292	1	-0.160890372	-1.102752666	-3.460771587	-0.025093109	-1.32E-11	-9.89E-13	16.09661051	397.4637813	411.7050286	0	0	1210.259321	29.88419491	30.80477068	-0.1	0	301.5529601	299.0469084	100689.9703	1.159762243	1022.390767	0.02469239	0.018238951	0.021808873	3009.845841	3331.29001	0.018804607	90.35076	321.4441681	297.3045921	0.078122362	-0.155074557	-0.004093653	0.173689319	5.00E-15
534	23/11/2015 3:00	0	18000	18000	0.001733112	1	1.220531014	1	3.556304366	1	-0.016333437	1	0.080913872	1	-0.326524315	-0.566551787	1.687977179	-0.012890319	-1.32E-11	-9.45E-13	16.85803511	416.2177292	428.795834	0	0	1204.596635	29.74097948	30.65261837	-0.1	0	301.472295	298.9229988	100659.7226	1.159957976	1022.30528	0.024689575	0.005243219	0.021706832	2994.521776	3306.938996	0.018713464	90.55267667	312.4172193	297.2195473	0.201106214	-0.168682861	0.000399715	0.26248386	-8.75E-15
535	23/11/2015 3:30	0	18000	18000	0.002143876	1	1.006953384	1	4.872297899	1	0.144969063	2	0.110850937	1	-0.115670181	0.403643636	0.238232958	0.009183403	7.12E-12	5.07E-13	16.96287278	418.8649427	430.9210852	-0.2	-0.2	1208.560021	29.84302425	30.76102631	-0.2	0	301.3446547	298.8790988	100630.8074	1.159749837	1022.363811	0.024693043	0.007183141	0.021778252	3003.933182	3298.348979	0.018778405	91.07384333	294.4157973	297.2718233	0.138175587	-0.257482694	0.000314221	0.292215553	3.68E-15
536	23/11/2015 4:00	0	18000	18000	0.000606045	2	0.520242756	1	1.995061775	1	0.088294702	2	0.045380808	1	-0.56012754	-0.659754525	-0.146752629	-0.015007151	-4.80E-12	-3.41E-13	16.9058052	417.2351086	429.0513029	-0.4	-0.4	1202.44597	29.6763549	30.58397582	-0.1	0	301.0753457	298.6666203	100612.4496	1.160437154	1022.263335	0.02467999	0.002940676	0.021668077	2986.611672	3257.047117	0.01867234	91.69691333	270.4354449	297.1754992	0.068338471	-0.196868666	-0.002516477	0.208407656	2.92E-15
537	23/11/2015 4:30	0	18000	18000	0.000669571	1	0.420251346	1	1.211376026	1	0.143418113	1	0.027547842	1	-0.671031097	1.473980896	0.235347234	0.033519726	1.14E-11	8.12E-13	17.02646027	419.8465957	431.7134562	0	0	1218.578874	30.04830034	30.97917179	0.1	0	300.7463177	298.4123103	100614.4803	1.161284328	1022.476031	0.024658478	0.0017851	0.021958792	3024.10509	3208.207432	0.018909057	94.26152	184.1023418	297.3833881	-0.025298139	-0.057037124	-0.00201159	0.062428166	-1.62E-15
538	23/11/2015 5:00	0	18000	18000	0.001468734	1	0.825619381	1	1.036309651	1	-0.096205205	1	0.023563216	1	-0.397871028	-0.478350776	-0.050905506	-0.010876559	-3.08E-12	-2.20E-13	17.00740611	419.28186	431.0503221	-0.4	-0.4	1213.960204	29.92763792	30.85093349	0.4	0	300.5874027	298.2615539	100586.4093	1.161600748	1022.403274	0.024652899	0.001526896	0.021875563	3011.121123	3179.557548	0.018832257	94.70252	168.4364252	297.3116525	-0.009575164	-0.039394902	0.000233724	0.040542529	-2.34E-15
539	23/11/2015 5:30	0	18000	18000	0.000733026	1	0.443080279	1	0.992156988	1	0.010441317	1	0.022554987	1	-0.518782003	-1.364181945	-0.613005104	-0.031012336	1.06E-12	7.61E-14	16.74287391	412.4858247	423.9764539	0.1	0.1	1200.812662	29.58382198	30.48570567	-0.3	0	300.236165	298.0651009	100587.0631	1.162526753	1022.199985	0.024636501	0.001461563	0.021638645	2976.54798	3142.558449	0.018613459	94.71734667	166.0104687	297.1193109	0.02024567	-0.136877262	-0.003211719	0.138403711	2.44E-15
540	23/11/2015 6:00	0	18000	18000	0.000192839	2	0.320939163	1	0.692120813	1	-0.121549317	1	0.015730942	1	-0.560214235	-1.216746985	-0.891620285	-0.027654963	-1.57E-12	-1.14E-13	16.35584726	402.6093209	413.7930116	0	0	1189.386542	29.27748715	30.16051113	-0.2	0	300.0815855	297.8531253	100600.7927	1.16364919	1022.018447	0.02461562	0.001019365	0.021432746	2946.12847	3103.057646	0.018418563	94.94275667	156.9291759	296.948455	-0.005191052	-0.056693051	-0.001996926	0.056965224	-1.31E-15
541	23/11/2015 6:30	0	18000	18000	0.000731248	1	0.618410527	1	0.999915375	1	0.017952234	2	0.02272918	1	0.299113726	1.242985122	-0.28939014	0.028254424	-1.19E-12	-8.80E-14	16.22418745	399.4034568	410.9494354	0.2	0.2	1201.996735	29.59048967	30.49278614	-0.3	0	300.1737981	297.966308	100630.1954	1.163407895	1022.2026	0.024617779	0.001472851	0.021659982	2978.495493	3124.094544	0.018617702	95.33948	145.599051	297.1301974	0.007402254	-0.098128301	-0.001825142	0.098424022	1.16E-15
542	23/11/2015 7:00	0	18000	18000	0.000817276	1	0.705378262	1	1.304651118	1	0.094265986	1	0.029662954	1	0.623331228	1.716940649	-0.031698345	0.039036897	3.73E-13	2.81E-14	16.2033179	399.0521595	410.8585429	-0.1	-0.1	1219.073975	30.02311657	30.95240421	-0.2	0	300.448961	298.2022485	100668.8764	1.162741845	1022.458485	0.024627805	0.001922159	0.021967713	3023.204135	3168.348393	0.018893027	95.41893	145.1442577	297.3784191	0.005273351	-0.077061698	-0.000496342	0.07724351	9.77E-16
543	23/11/2015 7:30	0	18000	18000	0.001206649	1	0.738090967	1	1.257282585	1	-0.036696019	1	0.028590716	1	0.451676389	0.98546104	0.125876133	0.02240947	-2.03E-12	-1.53E-13	16.25649559	400.4474818	412.3635855	-0.2	-0.2	1228.897425	30.27152294	31.21649375	0.2	0	300.6037882	298.3732431	100705.0521	1.162382639	1022.60609	0.024633075	0.001852678	0.022144732	3049.313021	3200.761534	0.019051155	95.26836	151.448513	297.5218948	0.004030807	-0.079356483	-0.000122064	0.07945888	-4.80E-15
544	23/11/2015 8:00	1	18000	18000	0.000761536	1	0.543112258	1	1.590516051	1	0.11895855	1	0.036182209	1	1.031651563	0.749365824	-0.187253257	0.017047116	1.73E-12	1.32E-13	16.15793301	398.3699739	410.2778868	0	0	1235.487734	30.46065459	31.41765699	-0.1	0	300.9014632	298.7641309	100748.2896	1.161276233	1022.722499	0.024654761	0.002344607	0.022263489	3069.682039	3275.945039	0.019171571	93.70371	206.2629999	297.6330845	-0.012925326	-0.044003354	-0.0005699	0.045865935	-1.90E-15
545	23/11/2015 8:30	1	18000	18000	0.000743987	1	2.406076871	1	2.964001559	1	-0.144646886	1	0.067484574	1	2.302668083	2.37592323	-0.244352988	0.05409517	-5.10E-12	-4.00E-13	16.01169524	395.6528643	407.7907254	-0.4	-0.4	1257.056557	31.06217172	32.05796163	0	1	301.5067074	299.6384538	100816.2569	1.158402242	1023.087136	0.024710242	0.004373	0.02265216	3132.411895	3449.708746	0.019554658	90.80221333	317.2968511	297.9715068	-0.019122896	-0.059419342	0.00082157	0.062426104	-4.22E-15
546	23/11/2015 9:00	1	18000	18000	0.000604779	1	0.333481089	2	1.24162227	1	0.30350126	1	0.028290401	1	2.013064963	3.256267684	-0.343488291	0.074194158	-9.37E-12	-7.62E-13	15.82366244	391.8254097	404.067495	0	0	1287.816787	31.88890955	32.93930817	0	0	301.874294	300.4042873	100862.6931	1.15561561	1023.581823	0.024761992	0.001833218	0.023206459	3217.264063	3608.45458	0.020081469	89.15905667	391.1905162	298.4199742	-0.029000729	-0.161319895	-0.002786816	0.163929611	3.55E-15
547	23/11/2015 9:30	1	18000	18000	0.002564078	2	1.964196976	1	6.692257015	1	-0.002340997	1	0.152558319	1	1.326372377	-2.606230829	0.149114407	-0.059412272	6.97E-12	5.53E-13	15.86494422	393.4896918	405.5882287	-0.1	-0.1	1258.979916	31.22580275	32.23228162	-0.1	0	302.5300997	300.9097645	100867.5543	1.154022792	1023.203488	0.024802463	0.009885779	0.022686818	3150.515221	3716.684454	0.0196589	84.76682	566.1692329	298.0680711	0.688355521	0.094390994	0.015892474	0.694978815	-3.55E-14
548	23/11/2015 10:00	1	18000	18000	0.000721991	2	1.638011894	1	9.215905362	1	0.309628194	2	0.210139213	1	0.656263864	0.976735159	0.338113836	0.022271318	-2.40E-11	-1.90E-12	16.00831144	397.2655075	409.5440577	0	0	1268.304944	31.47451305	32.49735135	-0.1	0	302.6182119	301.1599909	100895.5382	1.153274074	1023.352735	0.024816203	0.013617021	0.022854855	3176.489763	3771.299497	0.019817367	84.22799	594.8097338	298.2057775	1.03082241	0.455757229	0.033544493	1.127579144	6.43E-14
549	23/11/2015 10:30	1	18000	18000	0.001897672	1	2.642808083	1	10.58013641	1	0.035084853	1	0.241169503	1	-0.856892269	0.404681802	0.347224235	0.009224542	-1.26E-11	-9.90E-13	16.1854702	401.138004	413.7017633	-0.1	-0.1	1274.112473	31.57739182	32.60703701	-0.1	0	302.4923336	300.8336978	100917.8556	1.154734858	1023.40732	0.024783834	0.015627784	0.022959507	3187.577471	3700.219011	0.019882926	86.14564333	512.6415392	298.2642605	1.158515385	0.675671796	0.040642385	1.341768264	-2.89E-14
550	23/11/2015 11:00	1	18000	18000	0.001405663	1	2.379042057	1	8.401910387	1	0.058552128	1	0.191481798	1	-0.507585115	0.902876685	0.417537726	0.020576803	1.01E-11	7.93E-13	16.38062517	405.7925988	418.6301529	-0.1	-0.1	1283.943774	31.80677632	32.85168243	-0.1	0	302.3972034	300.6405105	100898.3052	1.155151614	1023.537838	0.024772717	0.012408021	0.023136667	3210.11067	3658.686766	0.020029117	87.73942333	448.576096	298.3825681	0.891272918	0.623339666	0.034126914	1.088156422	1.28E-15
551	23/11/2015 11:30	1	18000	18000	0.000747375	1	2.296786743	1	6.985998203	1	0.0036776	1	0.159247678	1	0.591284267	0.039719879	0.009204212	0.000905425	-1.34E-11	-1.05E-12	16.37629209	405.895258	418.7051116	-0.1	-0.1	1283.68693	31.81687497	32.86245561	-0.1	0	302.5095563	300.865669	100921.6292	1.154549502	1023.547507	0.024785541	0.01031925	0.023132039	3211.872177	3707.131757	0.020035554	86.64035667	495.2595807	298.391786	0.478043485	0.428317327	0.02214067	0.642239453	7.19E-14
552	23/11/2015 12:00	1	18000	18000	0.000546028	1	1.98148602	1	5.037390979	1	0.029940468	1	0.114856496	1	0.653007286	-2.337412426	-0.209693801	-0.053294851	1.74E-11	1.35E-12	16.26561546	403.5541072	416.2838614	0.1	0.1	1258.425411	31.22185843	32.22807895	0	0	302.7920892	301.1146059	100904.5084	1.153661982	1023.204895	0.024810257	0.007442701	0.022676826	3151.271347	3761.342104	0.019656387	83.78050333	610.0707571	298.0720938	-0.065466424	0.453410151	0.009840382	0.458217689	-1.00E-14
553	23/11/2015 12:30	1	18000	18000	0.000437259	1	1.566641271	1	4.921086688	1	0.133820285	2	0.112214098	1	0.226306178	-0.792614334	-0.27738804	-0.018073752	-6.08E-12	-4.71E-13	16.1315102	400.4554083	413.0433799	0	0	1249.574205	31.01995673	32.01299856	0	0	302.9737744	301.2009299	100875.8465	1.153092817	1023.088763	0.024824421	0.007271474	0.022517328	3130.00376	3780.301112	0.019527767	82.79773667	650.2973521	297.9586249	-0.014370753	0.387785567	0.010099765	0.388183166	1.22E-14
554	23/11/2015 13:00	1	18000	18000	0.000406666	1	1.807366901	1	4.5304161	1	0.003604073	1	0.103376182	1	1.829081564	0.470598538	-0.258837213	0.010738237	-4.01E-12	-3.14E-13	15.9705816	397.5559507	409.9581451	0	0	1250.963095	31.14024493	32.14112751	0	0	303.2972483	301.9005325	100831.5337	1.14986244	1023.171012	0.024893016	0.006698777	0.022542355	3140.760905	3937.04589	0.019604393	79.77455667	796.2849856	298.0161014	0.015465549	0.315432494	0.00659407	0.315880236	-2.68E-14
555	23/11/2015 13:30	1	18000	18000	0.000624974	1	1.643240438	1	5.90522391	1	0.061237042	1	0.134741578	1	-0.105797037	-1.791243555	-0.250922768	-0.040871436	7.23E-12	5.62E-13	15.84783542	394.7434184	407.0529913	-0.1	-0.1	1231.800899	30.68212693	31.65331805	0	0	303.5720866	301.860038	100755.9488	1.149356062	1022.903788	0.024908349	0.008731254	0.022197053	3092.236048	3927.821394	0.019312599	78.72649333	835.5853461	297.7554516	-0.014118936	0.398247185	0.006411368	0.398548956	-1.08E-14
556	23/11/2015 14:00	1	18000	18000	0.001118807	1	1.149656109	1	4.053146653	1	0.061676432	2	0.092550827	1	1.985542859	3.210587179	-0.034104963	0.073311559	5.23E-12	4.18E-13	15.78174117	394.3599161	406.6812955	0.1	0.1	1260.846699	31.50649814	32.53145021	-0.1	0	303.6986686	302.6223331	100686.9409	1.14531434	1023.396498	0.024988365	0.005997294	0.022720458	3173.14385	4104.660939	0.019837749	77.30587	931.5170896	298.1880942	-0.122769581	0.116358339	0.000706396	0.169151211	5.13E-14
557	23/11/2015 14:30	1	18000	18000	0.000966883	1	2.01599155	1	7.750399731	1	0.030366427	1	0.176903547	1	-1.08057332	-4.376025903	-0.176051366	-0.099883171	-1.91E-11	-1.48E-12	15.71637445	392.3819966	404.6647489	0	0	1217.006298	30.38432068	31.33645766	0	0	303.9907033	302.2077511	100637.2855	1.146812209	1022.737071	0.024966445	0.01146335	0.021930454	3058.615777	4007.645108	0.019122969	76.31952667	949.0293311	297.5727566	-0.296936424	0.355989164	0.007353099	0.46363088	9.59E-15
558	23/11/2015 15:00	1	18000	18000	0.0013046	1	1.049831511	1	5.382702213	1	0.053351744	1	0.122894559	1	0.736725027	2.423111607	0.019946701	0.055323	1.22E-11	9.61E-13	15.69933508	392.6064673	404.9464655	0.1	0.1	1239.887132	31.00689962	31.99909226	0.1	0	304.0476859	302.4908441	100564.8161	1.144641222	1023.103276	0.02500784	0.007963567	0.022342767	3119.039581	4073.672565	0.019519449	76.56579	954.6329835	297.8998643	-0.563546772	0.220355607	0.00131175	0.605097743	2.41E-14
559	23/11/2015 15:30	1	18000	18000	0.001107472	2	1.358860905	1	5.154331734	1	0.037062783	1	0.117689921	1	0.212544077	-0.62098176	-0.113240149	-0.014179005	2.95E-12	2.33E-13	15.64181443	391.3315832	403.6099758	0.1	0.1	1232.988287	30.84726906	31.82911018	0	0	304.2794247	302.5725524	100549.9313	1.144232625	1023.012165	0.025018299	0.007626307	0.022218449	3102.522781	4092.90496	0.019417773	75.80246333	990.3821783	297.8110036	-0.580868531	0.444241196	0.006732516	0.731302822	-3.70E-14
560	23/11/2015 16:00	1	18000	18000	0.000798915	1	1.065870321	1	7.707646211	1	-0.04947265	1	0.175946076	1	-0.670302303	0.559108991	-0.215757365	0.012763045	6.15E-12	4.90E-13	15.54804856	388.9030525	401.1978906	0.1	0.1	1238.99375	30.99092787	31.98208227	0	0	304.4473721	302.3149283	100485.674	1.144412949	1023.090251	0.025012982	0.011401306	0.022326668	3114.979611	4032.532342	0.019509276	77.24624	917.552731	297.8780598	-0.658049185	0.72456633	0.013439752	0.978879831	-2.76E-15
561	23/11/2015 16:30	1	18000	18000	0.004161705	1	2.349808644	1	2.638269562	1	-0.21049317	1	0.06024426	1	0.851211289	0.57474308	-0.129027838	0.013124122	-5.97E-12	-4.80E-13	15.47209674	387.4490626	399.7050351	0.1	0.1	1243.474042	31.13882107	32.13961066	0.2	0	304.5498655	302.6424489	100478.7956	1.143031526	1023.182317	0.025041794	0.003903828	0.022407403	3129.630501	4109.41972	0.019603486	76.15748	979.7892186	297.9566274	-0.335737661	-0.079972066	-0.004652335	0.345162212	5.69E-14
562	23/11/2015 17:00	1	18000	18000	0.001707151	1	1.67160408	1	-0.309140517	1	-0.06688072	1	-0.007058826	1	-0.122363372	1.804732171	0.416057556	0.041208739	-1.74E-12	-1.40E-13	15.66038912	392.1372119	404.6756587	-0.6	-0.6	1262.103686	31.60316241	32.63451633	-0.5	0	304.369898	302.5953744	100470.0914	1.142907214	1023.451035	0.025040068	-0.000457412	0.022743109	3176.024322	4098.290855	0.019899348	77.49631333	922.2665326	298.2033186	-0.309799329	-0.270497766	-0.012539928	0.41146314	-3.83E-15
563	23/11/2015 17:30	1	18000	18000	0.00305582	1	4.98966834	1	0.588850085	2	-0.208190933	1	0.013460383	2	2.910420951	1.25909923	-0.293186193	0.028781447	-3.41E-11	-2.80E-12	15.47321588	388.8218866	401.165805	0.4	0.4	1270.603474	31.92862064	32.98168019	0	1	305.1697842	303.718917	100487.4312	1.138733945	1023.661836	0.025128706	0.000872233	0.022896275	3209.285696	4371.180224	0.020106782	73.41920333	1161.894527	298.3782495	-0.189046387	-0.121785863	-0.003138305	0.224900381	-1.36E-14
564	23/11/2015 18:00	1	18000	18000	0.003592059	1	6.280742814	1	-10.40935601	1	-2.307894643	1	-0.237883622	1	-0.684895654	2.369769049	0.439526109	0.054156016	-9.19E-13	-7.60E-14	15.68347341	393.7880091	406.677351	0	0	1295.997736	32.54051923	33.63502025	0	1	304.7860226	303.4547605	100480.9516	1.139384806	1024.012264	0.025108469	-0.015414859	0.02335388	3270.579401	4305.640436	0.02049692	75.96034667	1035.061034	298.6965017	-0.035118019	0.003383293	0.001140005	0.03529903	-6.74E-15
565	23/11/2015 18:30	1	18000	18000	0.000500718	1	0.387655411	1	3.962788784	1	0.245655355	1	0.090483857	1	-2.274055019	-0.233046553	-0.134863754	-0.00532124	-3.46E-12	-2.87E-13	15.66989631	392.2687727	405.0623876	0	0	1297.496225	32.48057561	33.57098037	0.1	0	304.3601141	302.5802865	100492.3578	1.142833631	1023.961323	0.025033272	0.005863354	0.023380882	3264.925171	4094.729469	0.020458693	79.73482	829.8042973	298.6673627	-0.078194437	-0.136200094	-0.004143992	0.157105087	-1.12E-14
566	23/11/2015 19:00	1	18000	18000	0.00199063	1	1.710182737	1	-0.559905318	2	-0.828354479	1	-0.012775916	2	-1.801827508	-5.619827901	-0.014529543	-0.128233197	7.80E-12	6.17E-13	15.7006248	392.1054861	404.4724895	0	0	1242.877045	31.03945951	32.03377043	0	1	304.0214277	301.8888552	100501.1699	1.14618357	1023.110538	0.024973878	-0.000827879	0.022396645	3120.338769	3934.383916	0.01954019	79.30946333	814.0451467	297.9068365	-0.165562919	-0.162898536	-0.005038726	0.232319612	-2.97E-15
567	23/11/2015 19:30	0	18000	18000	0.000933465	1	0.295518102	1	1.118015878	1	0.288641198	1	0.025493271	1	-1.852379222	-0.999710012	0.905329323	-0.022795632	1.77E-11	1.35E-12	16.15428156	402.2499105	414.9582154	0.1	0.1	1236.280885	30.78402919	31.76178491	0.1	0	303.4173131	301.1800713	100560.6204	1.149672907	1022.949576	0.024900514	0.001651964	0.022277782	3096.491452	3775.712413	0.019377496	82.01078667	679.2209608	297.7784519	-0.095292124	-0.115377217	-0.004673063	0.149714156	-1.99E-15
568	23/11/2015 20:00	0	18000	18000	0.000467465	1	0.254882596	1	0.7491375	1	0.070300072	2	0.017073497	1	-1.342393693	1.925183636	0.285826736	0.043876615	-7.27E-12	-5.61E-13	16.32207827	405.4449172	418.3095516	0.3	0.3	1259.023384	31.27448743	32.28415792	0.3	0	303.0632116	300.6677104	100632.9969	1.152244654	1023.226503	0.024840275	0.001106363	0.022687602	3148.089613	3664.509659	0.019689917	85.90752667	516.4200465	298.055161	-0.053745949	-0.046886868	-0.002128909	0.071355011	2.56E-15
569	23/11/2015 20:30	0	18000	18000	0.000707139	2	-0.017844518	2	2.024526042	1	0.440265849	1	0.046140458	1	-0.014993312	-0.148722536	-0.185204308	-0.003389497	-4.98E-12	-3.85E-13	16.24751692	403.3757936	416.1690101	0.5	0.5	1258.175412	31.23661957	32.24380711	0.4	0	303.0828744	300.6619908	100685.2179	1.152881218	1023.204631	0.024826919	0.002989902	0.022672321	3145.909479	3663.284559	0.019665791	85.87674333	517.3750807	298.0435499	-0.075082343	-0.075860566	-0.002689258	0.106768047	-8.32E-15
570	23/11/2015 21:00	0	18000	18000	0.001275702	1	1.651356773	1	-2.683171895	1	-0.568755249	1	-0.061160678	1	0.404770051	0.971285215	0.244814751	0.022139641	-3.38E-12	-2.62E-13	16.36076553	406.1103731	419.0498707	0	0	1268.376911	31.48391925	32.50737894	0	1	303.0692503	300.8163634	100756.0226	1.15299079	1023.351669	0.024822211	-0.003963212	0.022856152	3173.045386	3696.475711	0.019823361	85.83974667	523.430325	298.1875736	-0.00636449	-0.214188361	-0.00447803	0.214329684	-9.95E-15
571	23/11/2015 21:30	0	18000	18000	0.000454069	2	0.118834896	1	12.61820981	1	-0.717832894	1	0.287579985	1	-0.390338906	-0.577831243	0.514183282	-0.013169277	6.63E-12	5.05E-13	16.60661063	411.8487251	424.3615877	0	0	1263.57196	31.33694841	32.3507213	0.1	0	303.0664006	300.6676217	100795.2252	1.154074919	1023.26377	0.024800288	0.018635183	0.022769567	3159.462038	3664.490658	0.019729713	86.21831333	505.0286205	298.1156151	-0.047244357	-0.15398004	-0.004446844	0.161126213	-1.05E-14
572	23/11/2015 22:00	0	18000	18000	0.001949426	2	0.154210778	2	2.942210742	1	-0.725986629	1	0.066980438	1	-3.035485171	-1.451307747	3.384770112	-0.033039519	2.13E-11	1.47E-12	18.19854265	449.4673797	461.3599705	0	0	1253.937958	30.96974408	31.9595223	0.1	0	301.840746	299.5155978	100824.9225	1.159017996	1023.031361	0.024697988	0.004340332	0.022595962	3123.35963	3424.817425	0.019495782	91.19784333	301.4577953	297.9230383	-0.155638728	-0.14272583	-0.00600315	0.211258406	-9.22E-15
573	23/11/2015 22:30	0	18000	18000	0.000799212	1	0.998484423	1	12.33847788	1	-0.877097265	1	0.280792122	1	-0.943596309	2.299947793	0.085557369	0.052340915	4.02E-12	2.82E-13	18.27246777	450.416425	461.794469	-0.1	-0.1	1279.932218	31.5503358	32.57818859	0.5	0	301.5343911	299.1582182	100900.6452	1.161016112	1023.365465	0.024650005	0.01819533	0.023064379	3184.303165	3353.297982	0.019865684	94.96034	168.9948171	298.2470085	-0.019233385	0.047410763	0.005616117	0.051470811	7.27E-16
574	23/11/2015 23:00	0	18000	18000	0.000705483	1	2.290838351	1	1.525151318	2	-0.032204266	1	0.03470893	2	0.031045501	1.379123834	-0.048771674	0.031385681	-1.86E-12	-1.32E-13	18.25116021	449.875444	462.4705884	-0.4	-0.4	1294.100584	31.89846935	32.94950823	0	0	301.5819888	299.1699752	100908.1432	1.160902072	1023.569298	0.024649142	0.002249139	0.023319693	3219.678726	3355.629948	0.020087562	95.94856333	135.9512221	298.4325845	-0.031693506	-0.081854911	-0.00092961	0.08778137	1.48E-15
575	23/11/2015 23:30	0	18000	18000	0.000626335	1	2.117605995	1	4.390171572	1	0.131223827	2	0.099915903	1	0.15527445	0.850300601	0.575426669	0.019351989	-2.79E-12	-1.97E-13	18.50383754	456.2603338	468.8033319	0.3	0.3	1302.364782	32.11319753	33.17867073	-0.1	0	301.5412927	299.228796	100893.3398	1.160408217	1023.695717	0.024657606	0.006474551	0.023468614	3240.876847	3367.318069	0.020224446	96.24504667	126.4412221	298.5429354	-0.005047261	-0.091483623	-0.000821389	0.091626431	-3.09E-15
576	24/11/2015 0:00	0	18000	18000	0.000259023	1	1.479420772	1	-2.332490553	2	1.900047253	1	-0.05307124	2	-0.71199002	-2.074842149	2.875812986	-0.047208956	1.20E-11	7.77E-13	19.80846115	488.152022	500.7301641	0	0	1281.860324	31.58966789	32.62012687	0	1	301.2159984	298.9592066	100859.6828	1.16129985	1023.385381	0.024643612	-0.003439016	0.023099123	3186.978527	3314.038543	0.019890749	96.16600667	127.0600168	298.2611059	-0.039803177	-0.104424807	-0.003262516	0.111801061	9.91E-15
577	24/11/2015 0:30	0	18000	18000	0.000487336	1	2.119965617	1	-2.832279152	2	0.624933155	2	-0.064439802	2	-0.132643599	-0.294523942	-6.732573652	-0.006700987	-3.69E-12	-2.82E-13	16.77699886	413.4835028	428.1026225	0	0	1278.728129	31.51534969	32.54088713	0	1	301.1700754	298.9089768	100833.5521	1.161227106	1023.341052	0.024645856	-0.004175699	0.023042681	3178.657068	3304.193169	0.019843389	96.20070333	125.5361009	298.2172232	-0.0356011	-0.037626351	-0.00080855	0.051805737	-6.44E-17
578	24/11/2015 1:00	0	18000	18000	0.001139268	1	1.980632682	1	2.704245152	1	0.707417001	1	0.061532991	1	0.274156227	0.001579425	-0.802651633	3.59E-05	1.38E-12	1.07E-13	16.41242801	404.5797937	419.4613389	0	0	1278.486863	31.51574836	32.54131216	0.1	0	301.256795	299.0128157	100848.2737	1.160993146	1023.34285	0.024650819	0.003987338	0.023038334	3179.161363	3324.574483	0.019843643	95.62611333	145.41312	298.2198854	-0.010191989	-0.123581825	-0.001036481	0.124005719	-4.71E-15
579	24/11/2015 1:30	0	18000	18000	0.00060679	1	1.238185473	1	5.517302055	1	-0.209048135	2	0.125540335	1	-0.034040514	-1.057223008	0.196811285	-0.024055984	3.27E-12	2.51E-13	16.50033536	406.7630829	420.7044584	0.3	0.3	1267.610434	31.24888779	32.2568794	0	0	301.1997889	298.9999214	100839.8834	1.16106518	1023.186639	0.024651807	0.008135014	0.02284234	3151.979461	3322.03767	0.019673607	94.88090667	170.0582089	298.0758603	-0.024057309	-0.103573991	-0.001820552	0.106346792	6.43E-15
580	24/11/2015 2:00	0	18000	18000	0.000750158	1	0.980495459	1	7.171539363	1	-0.132633348	2	0.163195274	1	0.24175385	0.173063526	1.007080893	0.003938227	-3.60E-12	-2.70E-13	16.9446903	417.9409294	430.8741813	0	0	1268.704174	31.29259917	32.30345835	0.1	0	301.3721861	299.091544	100816.7949	1.160424334	1023.213385	0.024665008	0.010575054	0.02286205	3155.665799	3340.100115	0.019701457	94.47818	184.4343162	298.0954561	0.015845277	-0.067598756	0.001607742	0.069449618	5.67E-15
581	24/11/2015 2:30	0	18000	18000	0.00038086	1	0.802338214	1	1.077109466	1	-0.071162019	1	0.024509937	1	-0.080281073	-0.462176987	0.160458528	-0.010516971	-1.70E-12	-1.26E-13	17.01218408	419.7223947	432.0070979	0	0	1263.618693	31.17583617	32.1790448	0.6	0	301.3778036	299.061109	100778.5002	1.160153437	1023.144512	0.02467187	0.001588244	0.022770409	3142.696782	3334.090703	0.019627067	94.25948667	191.3939214	298.0264267	-0.031543021	-0.033237234	-0.001223276	0.045838546	-2.68E-15
582	24/11/2015 3:00	0	18000	18000	0.000187916	1	0.516323993	1	0.530117605	1	0.056350873	2	0.012062723	1	-0.057572355	-1.240721177	-0.561999919	-0.028232369	2.45E-12	1.83E-13	16.75123566	413.4799264	425.5236966	0	0	1250.31631	30.86224241	31.84505213	-0.1	0	301.3735335	299.0392714	100723.4666	1.159743715	1022.960797	0.024683548	0.000781664	0.0225307	3109.385877	3329.784657	0.01942731	93.38099	220.3987794	297.8479773	-0.01767712	-0.062374195	-0.002388669	0.064874698	-2.53E-15
583	24/11/2015 3:30	0	18000	18000	0.000358011	1	0.267255478	1	-0.405317423	2	-0.164262642	1	-0.009222842	2	-0.022528056	-0.339970906	-0.660750203	-0.007735908	-1.51E-12	-1.14E-13	16.44153597	406.1351594	418.1504136	0.5	0.5	1245.912441	30.77625161	31.75350548	0	1	301.3898157	299.0307199	100646.2563	1.158925972	1022.910065	0.024701777	-0.00059764	0.022451343	3098.345382	3328.09975	0.019372542	93.09653	229.7543678	297.7884636	-0.009138168	-0.066350135	-0.001271748	0.066988536	-4.04E-15
584	24/11/2015 4:00	0	18000	18000	0.000972502	1	0.803726659	1	0.235636629	2	-0.419124499	2	0.005361837	2	0.008043051	0.650477855	-0.397482458	0.014801418	8.11E-12	6.25E-13	16.25255794	401.7141052	414.0356096	0	0	1251.80689	30.94088245	31.9287873	-0.2	0	301.5067422	299.0337748	100585.3902	1.158140327	1023.00584	0.024716977	0.000347447	0.022557561	3113.035548	3328.701568	0.019477398	93.52101667	215.6660198	297.8676102	0.009091494	-0.02297517	-0.000938494	0.024726392	-2.52E-15
585	24/11/2015 4:30	0	18000	18000	0.000642335	1	0.327418029	1	0.099681133	2	0.232705896	1	0.002268284	2	0.085589327	-0.645700746	-0.252061587	-0.014693181	-6.51E-12	-5.02E-13	16.13224916	398.9093275	411.1414896	0	0	1244.664964	30.77738627	31.75471335	0	1	301.3696406	299.0662977	100553.7391	1.157722406	1022.910756	0.024727446	0.000146985	0.022428863	3095.61141	3335.114546	0.019373265	92.81874333	239.5031357	297.7736975	-0.0055323	-0.124798578	-0.002749871	0.124951404	-2.59E-14
586	24/11/2015 5:00	0	18000	18000	0.000594461	1	0.067740327	1	0.686910954	1	0.145898033	1	0.015630398	1	-0.093111803	-0.072653543	0.571288959	-0.001653204	-3.01E-12	-2.28E-13	16.38955005	405.2661732	417.6763963	-0.2	-0.2	1243.938063	30.75899074	31.73513135	-0.1	0	301.416467	299.0309167	100543.2195	1.157746403	1022.89943	0.024727108	0.00101285	0.022415764	3093.437517	3328.138511	0.019361549	92.94798	234.7009934	297.7619483	-0.016598148	-0.072889717	-0.001365332	0.074768132	7.08E-15
587	24/11/2015 5:30	0	18000	18000	0.000343681	1	0.336446596	1	1.009397139	1	0.167505326	1	0.022971029	1	0.304206493	2.390197237	0.254972169	0.054394142	1.87E-12	1.44E-13	16.50322393	408.1034833	420.8450704	-0.4	-0.4	1268.334701	31.36428444	32.37985543	-0.3	0	301.6020179	299.1465046	100575.5564	1.157403187	1023.254694	0.024728713	0.001488523	0.022855392	3155.326515	3350.976044	0.01974713	94.16141667	195.6495288	298.0936533	0.002823299	-0.045463398	-0.0011238	0.045564838	6.36E-16
588	24/11/2015 6:00	0	18000	18000	0.00011247	1	0.335164364	1	0.644797067	1	0.494492418	1	0.014674534	1	0.142564199	1.132396815	0.385781537	0.025771512	1.27E-12	9.76E-14	16.67322856	412.3973655	425.3879331	0	0	1279.655434	31.6511303	32.68566866	0	1	301.5973347	299.2006829	100571.8461	1.157023901	1023.423098	0.024734104	0.00095091	0.023059391	3184.066467	3361.727371	0.019929918	94.71519	177.6609043	298.2457607	-0.013512336	-0.011382735	-0.000747135	0.017683554	-6.02E-15
589	24/11/2015 6:30	0	18000	18000	0.000545515	1	0.470468728	1	1.526865509	1	0.768479274	1	0.034747301	1	-0.130692922	-1.311904312	-1.154360258	-0.02985537	5.39E-12	4.22E-13	16.15919632	399.5531186	411.9630681	-0.2	-0.2	1266.637255	31.31893787	32.33152695	-0.1	0	301.5208633	299.1510291	100587.9029	1.157547847	1023.228341	0.024726051	0.002251625	0.022824804	3151.151317	3351.872741	0.019718238	94.01166333	200.7214244	298.0714553	0.010987045	-0.035450554	0.000439265	0.037116706	-4.14E-16
590	24/11/2015 7:00	0	18000	18000	0.00046874	1	0.437094757	1	0.870609161	1	0.66672891	1	0.019809147	1	-0.485323181	-1.612986711	0.602711445	-0.036700614	2.86E-12	2.18E-13	16.44608829	406.2528243	418.7352139	0.6	0.6	1251.350413	30.91097595	31.89694154	-0.4	0	301.2269742	298.9668054	100623.4527	1.158851363	1022.987595	0.024702094	0.001283633	0.022549335	3111.203449	3315.53018	0.019458349	93.83728333	204.326731	297.8577571	0.014948992	-0.070906419	0.000146731	0.072465262	6.96E-16
591	24/11/2015 7:30	0	18000	18000	7.41E-05	1	0.313206779	1	0.701002274	1	0.064413245	1	0.015950906	1	0.146050746	0.984836543	0.157551766	0.022409393	2.93E-12	2.24E-13	16.52146152	408.0036843	420.548162	0	0	1261.775129	31.16000971	32.16218366	0	1	301.2316623	299.022227	100669.4904	1.159056237	1023.134078	0.024695375	0.001033619	0.022737188	3137.703728	3326.42713	0.019616984	94.32654333	188.7234017	297.9997841	0.004020108	-0.061369022	-0.001047761	0.061509478	-2.98E-15
592	24/11/2015 8:00	1	18000	18000	0.000299813	1	0.742123735	1	1.236521029	1	0.273936769	1	0.028152374	1	1.543328122	2.349670258	-1.146642188	0.053495892	-6.21E-12	-4.99E-13	15.9807603	395.2420545	407.5168137	0	0	1283.96096	31.75539576	32.79687345	-0.2	0	301.6221764	299.6086775	100716.0528	1.157058902	1023.490853	0.024732369	0.001824274	0.023136977	3199.136021	3443.661468	0.019996369	92.89926	244.5254474	298.3250381	-0.004954253	-0.041107063	-0.000575761	0.041408535	-1.98E-15
593	24/11/2015 8:30	1	18000	18000	0.000632949	1	3.284490099	1	2.011367344	1	-0.182517452	2	0.045830382	1	2.167119627	0.420909823	0.161792766	0.009590718	-5.47E-12	-4.39E-13	16.02140696	397.0463688	409.7169299	0	0	1285.692909	31.86235153	32.91097251	-0.2	0	302.5265343	300.4337965	100790.1821	1.15468314	1023.566372	0.024782241	0.002969809	0.023168187	3212.273639	3614.696607	0.02006454	88.86703333	402.4229684	298.3938862	-0.020455109	-0.055987774	0.000582304	0.059610245	-1.23E-15
594	24/11/2015 9:00	1	18000	18000	0.000522444	1	3.672335946	1	4.112704928	1	0.200976277	2	0.093825101	1	3.275729415	-6.357482915	-0.158399908	-0.145036293	6.60E-12	5.05E-13	15.89442025	395.2737282	408.1595209	0	0	1215.956196	30.23926205	31.18218841	0	1	303.239001	301.6857153	100858.2687	1.151383105	1022.644046	0.02486871	0.006079867	0.021911531	3050.697715	3888.325779	0.019030617	78.45787333	837.6280646	297.529474	0.061992292	-0.100117619	0.000689766	0.117758472	-3.13E-14
595	24/11/2015 9:30	1	18000	18000	0.004522294	1	7.728451773	1	1.038203208	2	-1.107051252	1	0.023698906	2	1.57068823	4.931793108	0.342268775	0.11257729	3.94E-13	3.11E-14	16.02126397	399.110591	412.3416162	-0.3	-0.3	1264.536862	31.50126328	32.52586925	0	1	303.575009	302.2868823	100886.4511	1.148859556	1023.388239	0.024911305	0.001535689	0.022786955	3178.903136	4026.006935	0.019834413	78.95920667	847.1037988	298.2185222	0.149284512	0.026359617	0.008507685	0.151832393	-2.49E-14
596	24/11/2015 10:00	1	18000	18000	0.000199614	2	1.738278067	1	5.839619693	1	0.055591523	1	0.13320944	1	-1.828771487	5.770777948	0.28809325	0.131639069	-8.64E-13	-7.08E-14	16.18692556	402.3328969	415.761617	-0.1	-0.1	1326.617424	32.97363846	34.09797269	-0.2	0	303.2512116	301.5886898	100879.7265	1.150793675	1024.234285	0.024855424	0.008631972	0.023905646	3327.263894	3866.493148	0.020773182	86.05379	539.2292541	298.9862176	0.533135689	0.317990606	0.019347947	0.62106846	8.21E-15
597	24/11/2015 10:30	1	18000	18000	0.000662636	1	1.714228998	1	5.25689563	1	-0.057125047	1	0.119925624	1	0.199375522	-0.3214102	-0.558452839	-0.007332335	6.52E-12	5.41E-13	15.94095836	396.0886936	409.224435	-0.1	-0.1	1323.755238	32.89165376	34.01030907	-0.1	0	303.4713043	301.6647838	100938.4463	1.151209211	1024.187962	0.024847232	0.00777118	0.02385407	3320.922992	3883.606732	0.020720882	85.51131	562.6837402	298.9540242	0.640979881	0.413378937	0.024815571	0.763120676	-2.44E-14
598	24/11/2015 11:00	1	18000	18000	0.000386147	2	0.821174727	1	4.771701831	1	0.043621797	1	0.10898468	1	3.141638863	4.911445896	-0.179320042	0.112176406	9.97E-12	8.64E-13	15.79742128	394.075735	406.9852509	-0.2	-0.2	1369.016062	34.15089092	35.3584122	-0.2	0	303.7258561	302.8682654	100941.6259	1.146118001	1024.943677	0.024945574	0.007062207	0.02466967	3448.171144	4163.171075	0.021524546	82.82559333	714.9999306	299.590047	0.582150997	0.18875482	0.016223532	0.612202065	-6.35E-15
599	24/11/2015 11:30	1	18000	18000	0.001150277	2	1.376943562	1	2.78133879	1	-0.131995926	1	0.063525675	1	0.019945861	-4.602734826	-0.249568704	-0.105126293	-2.91E-11	-2.46E-12	15.68041005	391.2733648	403.9221302	-0.1	-0.1	1321.301464	32.97044326	34.09455588	-0.2	0	304.0413315	302.8759101	100914.1073	1.146294748	1024.254385	0.024953006	0.004116464	0.023809853	3328.07533	4165.001402	0.020771144	79.90574333	836.9260719	298.9903335	0.234796599	0.190981753	0.009749249	0.302817636	9.16E-14
600	24/11/2015 12:00	1	18000	18000	0.009151415	2	1.252117962	1	9.144447539	1	0.3892824	2	0.208765416	1	-1.198444681	-4.168009688	-0.47519182	-0.095154603	3.16E-11	2.62E-12	15.48816534	385.9448431	398.4238869	0	0	1280.301298	31.90343549	32.95480706	0	0	304.3334122	302.4171153	100899.9893	1.148342148	1023.624603	0.024918693	0.013527999	0.02307103	3219.919779	4056.385898	0.020090728	79.37903	836.4661191	298.4338429	-0.487896569	0.505284776	0.012292098	0.702500436	4.84E-14
601	24/11/2015 12:30	1	18000	18000	0.009645194	2	1.646836077	1	6.953084961	1	0.073940045	1	0.158637516	1	-1.685690055	-5.811556728	-0.447943899	-0.132593076	2.00E-11	1.59E-12	15.31667699	380.9316021	392.705784	0.1	0.1	1223.121453	30.41949731	31.37387481	0	0	303.7557354	301.7728572	100880.6207	1.151226345	1022.750355	0.024870382	0.010279711	0.022040649	3069.560926	3908.02577	0.019145365	78.54505333	838.4648448	297.6324253	-1.324486307	0.508921823	0.005011579	1.418904688	7.30E-14
602	24/11/2015 13:00	1	18000	18000	0.001754223	1	1.480242683	1	-2.341862527	2	1.120930195	2	-0.053434481	2	0.19681494	2.300312043	0.287939119	0.05248642	-1.70E-11	-1.37E-12	15.44422927	384.1545473	395.8880301	0	0	1246.579008	31.00698559	31.99918382	0	1	303.6988737	301.8480801	100892.4573	1.150815811	1023.092925	0.024873663	-0.003462554	0.022463354	3129.210123	3925.101026	0.019519504	79.72304667	795.8909034	297.9543776	-0.294139937	0.351572515	0.005195803	0.458419602	-2.54E-14
603	24/11/2015 13:30	1	18000	18000	0.001280365	2	1.445203364	1	5.969785993	1	0.315992525	1	0.13630009	1	1.708522088	2.028485943	-0.170506646	0.04631369	1.87E-11	1.54E-12	15.32436702	382.2406959	394.2589158	0	0	1263.938592	31.52683347	32.55313059	0	0	303.9612555	302.5028369	100828.9149	1.147373432	1023.406807	0.024943327	0.008832246	0.022776174	3179.669094	4076.490476	0.019850707	78.00016	896.8213824	298.2225654	-0.471543557	0.583025179	0.007982505	0.749890263	-9.20E-15
604	24/11/2015 14:00	1	18000	18000	0.001488376	1	1.296338819	1	8.199196898	1	0.036314997	1	0.187089412	1	-1.600762481	0.392449908	0.108082462	0.008954929	5.39E-12	4.44E-13	15.38587333	383.4528493	395.7377215	0	0	1269.029749	31.62726369	32.66021699	0	0	303.8649249	301.8898959	100709.1154	1.148292846	1023.453394	0.024922397	0.012123394	0.022867916	3186.008133	3934.621073	0.019914708	80.97369667	748.6129404	298.2559937	-0.679038049	0.742708439	0.011896774	1.006404506	2.33E-14
605	24/11/2015 14:30	1	18000	18000	0.000766745	1	1.359423061	1	7.320139472	1	0.063681647	1	0.167057217	1	0.419193144	1.470689276	0.101508039	0.033563467	7.76E-12	6.45E-13	15.41792516	384.5922791	397.0476012	0.1	0.1	1283.009368	32.0040143	33.06213535	0	0	304.0879633	302.0505379	100673.4624	1.147110419	1023.675356	0.02494449	0.010825308	0.023119829	3222.819187	3971.380941	0.020154842	81.15109667	748.5617546	298.4489727	-0.667459971	0.745477951	0.014163957	1.000720144	8.64E-16
606	24/11/2015 15:00	1	18000	18000	0.001310477	1	1.041533843	1	7.985216087	1	0.09982827	2	0.182262817	1	0.403481548	0.912504492	-0.01459033	0.020827945	-2.83E-12	-2.37E-13	15.39569526	384.4283358	396.8996419	0	0	1291.078436	32.23804617	33.31195863	0	0	304.1673169	302.2053091	100622.7134	1.14584233	1023.814109	0.024969859	0.011810631	0.023265234	3244.749818	4007.079619	0.020304045	80.97542667	762.3298007	298.5630288	-0.756526972	0.682170793	0.011549101	1.018736193	3.90E-15
607	24/11/2015 15:30	1	18000	18000	0.002749126	2	0.601919935	1	7.99947033	1	0.025254464	1	0.182660749	1	1.060416614	-3.606866504	-0.144801541	-0.08235957	-1.22E-11	-9.98E-13	15.30096203	382.7981511	394.8269293	0.1	0.1	1251.536686	31.31083709	32.32289395	0	0	304.3294272	302.6129237	100564.8934	1.144047275	1023.282047	0.025017914	0.011836417	0.022552691	3149.615618	4102.436604	0.019713077	76.77426667	952.8209858	298.0632841	-1.199016152	0.490066951	0.003600956	1.295306264	3.06E-15
608	24/11/2015 16:00	1	18000	18000	0.001037291	1	0.334005688	1	7.11541249	1	0.06285269	2	0.16249739	1	0.382365716	-1.076013932	0.042904751	-0.024573341	-1.03E-11	-8.31E-13	15.30743985	383.2815808	395.2943492	0.1	0.1	1239.429313	31.03395676	32.02790952	0	0	304.4027534	302.7600321	100529.4196	1.143209143	1023.124001	0.025038908	0.010529831	0.022334517	3120.662521	4137.332378	0.019536685	75.42692333	1016.669857	297.9085735	-0.963225117	0.490257679	0.00597157	1.080828792	-6.01E-14
609	24/11/2015 16:30	1	18000	18000	0.001173771	2	0.876684151	1	6.347908556	1	0.027440551	1	0.144931908	1	-0.693622436	1.007325886	0.005296364	0.022998703	-1.82E-11	-1.49E-12	15.31737923	383.3412282	395.4927338	0.1	0.1	1250.390533	31.29296699	32.30385031	0	0	304.4138743	302.4933162	100490.4378	1.1436601	1023.269019	0.025026555	0.009391588	0.022532038	3145.48747	4074.253302	0.019701691	77.20402333	928.765832	298.0413015	-0.847972366	0.53219092	0.00718297	1.001167271	3.00E-14
610	24/11/2015 17:00	1	18000	18000	0.000937256	1	0.650964795	1	5.972510382	1	-0.014600159	1	0.13639619	1	0.686984436	-2.933765687	-0.041833123	-0.066999375	3.61E-12	2.88E-13	15.2874174	382.8697629	394.6541047	0.1	0.1	1219.331684	30.5378744	31.49981169	0	0	304.4929268	302.7577073	100505.1422	1.143158781	1022.836234	0.025044764	0.008838473	0.021972357	3070.036692	4136.778905	0.01922074	74.21321667	1066.742213	297.6350147	-0.716836718	0.490185133	0.005383352	0.868426926	1.39E-14
611	24/11/2015 17:30	1	18000	18000	0.001446117	1	2.044860674	1	-1.258038765	2	-0.460075044	1	-0.028724435	2	-0.539477786	-0.780850682	0.291672105	-0.017828938	-6.23E-12	-4.89E-13	15.4331119	386.153847	398.2090279	0.5	0.5	1212.460567	30.33712935	31.28626481	0	1	304.4237418	302.5502728	100531.1634	1.144326597	1022.715936	0.025021127	-0.001861343	0.02184854	3050.644991	4087.652987	0.019092923	74.63072333	1037.007995	297.5291855	-0.30828156	0.021972096	0.000219135	0.309063652	2.71E-14
612	24/11/2015 18:00	1	18000	18000	0.000448587	1	0.96708961	1	-0.695109943	2	0.084974583	1	-0.015866828	2	-0.743517717	6.35516043	0.230215291	0.145065161	8.91E-12	7.33E-13	15.55651943	388.7426346	401.3293794	0	0	1279.296259	31.96839757	33.02412596	0	1	303.9144393	302.264834	100565.2427	1.145080543	1023.657861	0.02498905	-0.00102817	0.023052919	3215.772025	4020.883433	0.020132138	79.97675333	805.1114079	298.4121781	-0.018780752	-0.04571757	2.05E-06	0.04942482	-2.93E-15
613	24/11/2015 18:30	1	18000	18000	0.00057248	1	1.120231565	1	-1.111186931	1	-0.035391941	2	-0.025348775	1	-1.645515752	-2.516834988	0.307908929	-0.057414898	-4.57E-12	-3.65E-13	15.73352351	392.196557	404.7830825	0	0	1256.621098	31.32435452	32.33729956	0	1	303.5122827	301.6345904	100603.5672	1.148193371	1023.272062	0.024927446	-0.001642601	0.022644313	3152.18712	3876.808346	0.019721689	81.30882	724.6212262	298.0769647	-0.020741608	0.00465792	0.000671321	0.021268784	4.49E-15
614	24/11/2015 19:00	0	18000	18000	0.000243192	1	0.497275159	1	0.930945878	1	0.082111971	2	0.021229352	1	-0.973788323	-2.259847417	-0.140606965	-0.051533711	3.68E-12	2.90E-13	15.69441899	390.6217385	402.8510099	0	0	1235.361252	30.74716944	31.72254799	0	1	303.2946634	301.2621528	100633.6974	1.150211124	1022.929997	0.024889213	0.001375662	0.02226121	3095.031331	3793.79764	0.019354021	81.58135	698.7663091	297.7705631	-0.001934444	0.037121897	0.003395298	0.037327006	2.10E-15
615	24/11/2015 19:30	0	18000	18000	0.001191071	1	1.114782493	1	-2.825818205	1	-1.125445724	1	-0.064425098	1	-0.627871263	1.014625446	0.653736591	0.023132183	-8.10E-12	-6.31E-13	16.00652011	397.9353331	410.5181237	-0.6	-0.6	1247.181251	31.00595778	31.99808918	0	1	303.1588242	301.0222999	100668.3874	1.151410409	1023.076411	0.024860827	-0.004174746	0.022474207	3122.157032	3741.160911	0.01951885	83.45423	619.0038797	297.9165901	-0.009650188	0.002257731	0.001395572	0.010008552	-3.62E-15
616	24/11/2015 20:00	0	18000	18000	0.001458869	2	1.116650511	1	5.767694555	1	-0.748871153	2	0.131471953	1	-0.495935741	2.088712971	-0.264021152	0.047611255	4.23E-11	3.38E-12	15.9062996	394.9850565	407.6867727	0	0	1270.054717	31.53798475	32.56501984	-0.1	0	303.2823793	300.8330857	100721.9468	1.152512933	1023.383268	0.024831989	0.008519383	0.022886386	3177.419303	3700.086778	0.019857813	85.87418333	522.6674748	298.2106873	0.509538758	0.227822938	0.016716357	0.558401713	5.95E-14
617	24/11/2015 20:30	0	18000	18000	0.000628388	2	1.937007563	1	13.45196209	1	-0.026771108	1	0.306731661	1	0.880461642	-4.264834749	-1.11069246	-0.097246769	5.68E-12	4.52E-13	15.40250943	382.570635	394.4777681	-0.1	-0.1	1225.975999	30.45103906	31.40742788	-0.1	0	303.6173287	301.1691579	100809.246	1.152703948	1022.757175	0.024838202	0.019876212	0.022092088	3070.569715	3773.313509	0.019165448	81.37595	702.7437947	297.6379154	1.095003217	0.593361754	0.038860003	1.24604186	-4.65E-14
618	24/11/2015 21:00	0	18000	18000	0.002248583	2	1.458140276	1	4.79185369	1	-0.200887931	1	0.109256583	1	-0.179224676	6.023027847	0.120619999	0.137327949	-8.82E-12	-7.35E-13	15.46426879	383.9181733	396.3765897	0	0	1288.368982	31.98523465	33.04209377	-0.1	0	303.6783318	301.1008005	100835.3127	1.152586938	1023.649081	0.024826145	0.007079827	0.023216409	3226.106275	3758.317771	0.020142871	85.83910333	532.2114959	298.4661112	0.888820257	0.169987624	0.025703308	0.905294373	5.48E-14
619	24/11/2015 21:30	0	18000	18000	0.003817754	2	2.219710497	1	26.94996951	2	-0.073455395	2	0.614206781	2	-1.165564095	-0.224808143	2.127037039	-0.005123519	-4.08E-11	-3.20E-12	16.44018506	407.6521552	419.0949346	0	0	1287.625476	31.92806521	32.98108752	-0.1	0	303.4303194	300.6567776	100808.6915	1.15400964	1023.608371	0.024796081	0.039800599	0.023203011	3219.489838	3662.168216	0.020106428	87.91212333	442.6783772	298.4315983	1.483891041	-0.057890524	0.027864312	1.485281237	-4.05E-14
620	24/11/2015 22:00	0	18000	18000	0.011431137	1	4.588103963	1	7.814769123	1	0.409474601	2	0.177994185	1	-1.660256844	-1.66807308	1.563774703	-0.0379931	-1.67E-11	-1.23E-12	17.18269446	425.0600277	435.182009	-0.6	-0.6	1273.568313	31.50512766	32.52998912	-0.1	0	302.5678198	300.0257344	100834.5882	1.156921193	1023.351721	0.024737682	0.011534023	0.022949701	3177.658718	3529.208598	0.019836875	90.03884667	351.5498799	298.2119517	0.271267896	-0.204752097	-0.004418685	0.339895891	7.29E-14
621	24/11/2015 22:30	0	18000	18000	0.002166054	1	2.94620029	1	-12.85749595	2	1.185069084	2	-0.292765078	2	-0.790938625	0.759964775	-0.431337813	0.017304392	-1.74E-12	-1.31E-13	17.01439157	420.2655924	431.0584622	0	0	1283.267501	31.6974706	32.73509016	0	1	302.1672329	299.7255686	100884.9542	1.158572978	1023.459723	0.024700595	-0.018971177	0.023124481	3198.655644	3467.454071	0.019959451	92.24796	268.7984266	298.322516	-0.020787868	-0.012974312	0.001380731	0.024543321	2.70E-15
622	24/11/2015 23:00	0	18000	18000	0.001075302	1	1.891984433	1	-0.13462665	2	0.261532744	2	-0.003064977	2	-0.416805905	-0.619516981	-1.747965349	-0.014104229	4.19E-13	3.30E-14	16.24377452	400.854706	412.7016358	0	0	1278.124896	31.54084531	32.56806976	0	1	302.0822122	299.5675317	100926.3871	1.159729768	1023.366088	0.024677436	-0.00019861	0.023031811	3184.157452	3435.320365	0.019859636	92.68880667	251.1629135	298.2462403	-0.020048538	0.015742254	0.003917899	0.025789772	9.56E-16
623	24/11/2015 23:30	0	18000	18000	0.001940158	1	4.451236555	1	14.66299641	1	0.854912247	2	0.333888465	1	0.515265753	0.420002768	-1.006830373	0.009563808	6.23E-12	5.06E-13	15.78115667	389.6674364	401.8923473	0	0	1281.677635	31.64711236	32.68138379	0.1	0	302.2009926	299.7630112	100932.9066	1.159001222	1023.431142	0.024691944	0.021635973	0.023095831	3195.091856	3475.105552	0.019927357	91.94229667	280.0136959	298.3037948	-0.009949597	-0.060363987	0.0010534	0.06118754	3.53E-15
624	25/11/2015 0:00	0	18000	18000	0.001828366	1	4.109144916	1	11.89085261	1	0.479131843	1	0.270764626	1	0.001505785	-1.43587857	0.078557595	-0.032696152	1.29E-12	1.03E-13	15.81263006	390.5405338	402.5833842	0	0	1266.64945	31.28372388	32.29400047	-0.1	0	302.1214488	299.7635827	100908.2991	1.158877593	1023.21885	0.024698012	0.017545548	0.022825023	3157.634141	3475.222441	0.019695802	90.86135333	317.5882997	298.1059111	-0.009877972	-0.111628924	0.000297333	0.112065514	-3.46E-15
625	25/11/2015 0:30	0	18000	18000	0.001801976	1	3.584224138	1	12.43688845	1	0.337450992	1	0.28321747	1	0.183191841	-0.257254346	0.213359542	-0.005858292	-8.45E-13	-6.72E-14	15.90426946	392.9124902	405.051252	0	0	1263.662974	31.21859619	32.22460306	0.5	0	302.2763642	299.8331231	100903.7993	1.158586022	1023.181908	0.024704844	0.018352492	0.022771207	3150.91994	3489.472647	0.019654309	90.29788333	338.5527073	298.0702244	-0.025235753	-0.060821436	0.001672722	0.065870239	-3.93E-15
626	25/11/2015 1:00	0	18000	18000	0.002793181	1	1.9863869	1	8.096828908	1	0.161355131	2	0.184453469	1	1.018756844	-0.409386188	-0.415545362	-0.009326207	2.13E-12	1.71E-13	15.69877207	388.2874172	400.3473561	0	0	1257.996119	31.11479432	32.1140153	0	0	302.7809981	300.2203034	100916.562	1.157284165	1023.127627	0.024733617	0.011952585	0.02266909	3140.840341	3569.74807	0.01958818	87.98493	428.9077295	298.0165252	0.019179821	-0.066967123	1.41E-05	0.06965961	-1.17E-14
627	25/11/2015 1:30	0	18000	18000	0.001749839	1	2.170896179	1	8.085465417	1	0.547414071	1	0.18417747	1	-0.251480555	1.366128973	0.490856562	0.031118824	-3.71E-13	-2.96E-14	15.91657521	393.7517863	406.0749374	-0.3	-0.3	1271.752594	31.46121882	32.48317923	0.3	0	302.4995781	300.124715	100864.623	1.156903571	1023.327821	0.024738474	0.0119347	0.022916982	3174.175186	3549.781336	0.019808896	89.41889333	375.6061496	298.1935466	-0.004109509	-0.062436432	0.000409014	0.062572865	1.55E-15
628	25/11/2015 2:00	0	18000	18000	0.001649761	1	2.395257936	1	6.248551948	1	0.10008019	1	0.142294759	1	-0.759851202	-1.939528254	0.152368327	-0.044167786	-4.39E-13	-3.44E-14	15.99326903	395.4471325	407.5838255	-0.1	-0.1	1252.526532	30.96978014	31.95956071	0.3	0	302.1397891	299.8360133	100819.0561	1.157712047	1023.036389	0.024725848	0.0092207	0.022570528	3123.181536	3490.065999	0.019495805	89.48775	366.884463	297.9220836	-0.00866412	-0.038699553	0.001440056	0.039683701	4.35E-16
629	25/11/2015 2:30	0	18000	18000	0.000688806	1	0.628465483	1	3.277806962	1	0.178914969	2	0.074641954	1	-0.061648022	-1.615423296	-0.224494217	-0.036786288	-1.06E-11	-8.24E-13	15.88697696	392.9484448	404.8278463	-0.4	-0.4	1235.560004	30.56033777	31.52371309	-0.2	0	302.120305	299.8125809	100777.9604	1.157511893	1022.79724	0.024733997	0.004836799	0.022264792	3080.634634	3485.257852	0.019235044	88.39043667	404.6232177	297.6926058	0.002589466	-0.106390892	-0.001575099	0.106434055	2.83E-15
630	25/11/2015 3:00	0	18000	18000	0.000723148	2	-0.12209049	2	1.936557806	1	0.356953776	1	0.044099463	1	0.020000098	0.237552709	-0.052981625	0.005409571	1.79E-12	1.39E-13	15.85392294	392.3584014	404.2888861	0	0	1237.277854	30.62058284	31.58782031	0	0	302.2051644	299.8201872	100722.0782	1.156814032	1022.83215	0.024748348	0.002857645	0.022295747	3084.996034	3486.817985	0.019273407	88.47597	401.8219506	297.7162561	-0.062271937	-0.181465544	-0.007063054	0.191982876	5.04E-16
631	25/11/2015 3:30	0	18000	18000	0.000357819	1	0.419357251	1	1.090726566	1	0.124971631	1	0.024838776	1	0.071371087	1.56474501	0.080079707	0.035633451	-1.14E-12	-8.95E-14	15.88111144	393.2507275	405.385798	0.1	0.1	1252.622437	31.01764549	32.01053698	0.1	0	302.2406599	299.8473439	100674.9876	1.155992844	1023.063686	0.024762167	0.001609553	0.022572257	3123.538707	3492.393037	0.019526294	89.43835	368.8543291	297.9239984	-0.033014306	-0.062434474	-0.002865083	0.070683921	2.42E-15
632	25/11/2015 4:00	0	18000	18000	0.000307808	1	0.208117556	1	0.839668453	1	0.013048133	2	0.019122401	1	0.126169292	-0.503531044	-0.121382288	-0.011467291	2.17E-12	1.71E-13	15.82069483	391.8976741	403.9690503	0	0	1247.005109	30.88981912	31.874414	-0.4	0	302.2615917	299.89537	100654.3732	1.155627571	1022.989843	0.024771205	0.001239132	0.022471032	3110.029389	3502.271413	0.019444874	88.80035333	392.2420235	297.8514404	-0.006507595	-0.095017684	-0.003262786	0.095296143	2.87E-15
633	25/11/2015 4:30	0	18000	18000	0.000286826	2	0.138552516	1	0.724594508	1	0.112119444	1	0.016499216	1	-0.412766978	-0.279963464	0.326633595	-0.006374845	-2.11E-12	-1.65E-13	15.97472515	395.5370519	407.648839	-0.1	-0.1	1244.691739	30.81879008	31.79879032	0	0	302.1235892	299.7383186	100646.4612	1.156173609	1022.945889	0.024760179	0.001069149	0.022429346	3102.634186	3470.057914	0.019399635	89.41159667	367.4237279	297.8116043	-0.055834089	-0.087806414	-0.004110431	0.104136005	1.56E-15
634	25/11/2015 5:00	0	18000	18000	0.000330168	2	-0.268629319	2	2.317746335	1	0.128098689	2	0.052794366	1	0.953562168	-3.650080424	-0.447025446	-0.083142697	-8.39E-13	-6.42E-14	15.75968337	390.5519268	402.1761357	0.1	0.1	1206.196022	29.89160183	30.81264103	0.2	0	302.5776463	300.1015102	100680.8571	1.155578792	1022.412661	0.024781712	0.003421075	0.021735653	3010.319363	3544.948948	0.018809321	84.91855333	534.6295849	297.307214	-0.036856881	-0.10821867	-0.004726574	0.114420499	-4.71E-15
635	25/11/2015 5:30	0	18000	18000	0.000369209	1	0.120647552	1	1.048514955	1	0.127103817	1	0.023881913	1	-0.169062486	-2.86945768	0.241934566	-0.065357329	-2.16E-12	-1.60E-13	15.87295226	393.2491727	404.9282745	-0.2	-0.2	1177.121857	29.16295527	30.03898072	-0.3	0	302.1774692	300.0371271	100687.35	1.156223418	1021.988666	0.024774797	0.001547548	0.021211736	2937.128327	3531.571224	0.018345707	83.16775	594.4428974	296.8976086	-0.021112707	-0.089816906	-0.002837161	0.092308572	-3.01E-15
636	25/11/2015 6:00	0	18000	18000	0.000348333	2	0.072218245	1	0.789606336	1	0.035183993	2	0.017975706	1	-1.364672727	0.399988784	0.659283496	0.009105906	-2.06E-12	-1.50E-13	16.19473139	400.5876943	412.4313005	0	0	1183.081021	29.26431362	30.14653116	0.1	0	301.7709707	299.5182521	100672.1765	1.158006996	1022.038252	0.02473568	0.001164826	0.02131912	2946.892406	3425.353555	0.018410183	86.03177333	478.4611487	296.9527646	-0.138767965	-0.134691041	-0.007510716	0.193532001	2.70E-15
637	25/11/2015 6:30	0	18000	18000	9.84E-05	2	-0.210118551	2	1.555259319	1	0.567527777	1	0.035414519	1	0.642663997	2.738474338	0.254215642	0.062357287	7.86E-13	5.84E-14	16.30370006	403.4183316	415.5114772	0.3	0.3	1210.745239	29.95864881	30.88388837	-0.1	0	301.9776455	299.7626547	100720.5513	1.157311507	1022.446028	0.024743974	0.002294861	0.02181763	3018.261025	3475.032635	0.018851994	86.85561667	456.7716105	297.3511334	-0.032088806	-0.09689158	-0.005369453	0.102208125	3.31E-16
638	25/11/2015 7:00	0	18000	18000	0.000130457	1	0.318811765	1	0.595541913	1	0.062276186	2	0.013562069	1	0.218533927	1.911466069	0.610684599	0.043529154	1.46E-11	1.08E-12	16.57987698	410.2176045	422.7538535	0.4	0.4	1230.435012	30.44329603	31.3991909	0	0	301.9789532	299.8457477	100756.9295	1.157194138	1022.729533	0.024741897	0.000878822	0.022172439	3068.195822	3492.065132	0.019160518	87.86193	423.8693101	297.6249934	-0.029565745	-0.066109832	-0.003350807	0.072497387	-3.77E-16
639	25/11/2015 7:30	0	18000	18000	0.001294517	2	0.116019535	2	0.860752494	1	0.746101737	1	0.019603584	1	0.271183883	0.298252643	-0.480436264	0.006792685	1.17E-11	8.80E-13	16.36087395	404.8675918	417.2088734	0.1	0.1	1233.283427	30.5189376	31.47966349	0.1	0	302.1530097	299.9488756	100774.521	1.156964765	1022.775358	0.024746086	0.001270312	0.022223768	3076.356297	3513.305519	0.019208682	87.56301667	436.9492218	297.6693774	-0.086793222	-0.138539683	-0.007448145	0.163651404	-2.53E-14
640	25/11/2015 8:00	1	18000	18000	0.012489284	2	0.875179234	1	1.825412355	1	0.046536421	2	0.041577857	1	0.273327875	-6.449439617	-2.324721506	-0.146900438	-1.81E-11	-1.38E-12	15.31697585	378.9836233	390.0468171	0	0	1167.346069	28.88331531	29.74237366	0.1	0	302.28674	300.052836	100823.1681	1.157846227	1021.827509	0.024742719	0.002694245	0.021035577	2912.888498	3534.831209	0.01816785	82.40530667	621.942711	296.7599846	-0.293665238	-0.358603248	-0.004923206	0.463529718	-1.95E-14
641	25/11/2015 8:30	1	18000	18000	0.009576186	2	1.695097885	1	37.74861548	1	-3.707900347	1	0.859346099	1	-1.460407596	0.850132293	0.710158995	0.019353236	7.36E-13	5.54E-14	15.67354063	386.8716412	397.4593923	0	0	1178.874375	29.09827938	29.97036545	0	0	301.5005924	299.4987243	100880.0329	1.160547248	1021.942564	0.024683105	0.055685627	0.021243317	2936.222781	3421.411025	0.018304568	85.81906	485.1882447	296.8924852	0.059068832	-0.253905654	-0.00239808	0.260697063	1.28E-14
642	25/11/2015 9:00	1	18000	18000	0.004315329	2	1.000324249	1	3.503906251	1	0.109232997	2	0.079806877	1	1.376392692	3.983293392	-0.551190358	0.090725659	4.99E-12	3.95E-13	15.40877179	380.7428079	391.9115733	0.6	0.6	1218.442347	30.10708231	31.041656	0.1	0	301.7916301	300.0214142	100948.2022	1.158861093	1022.537875	0.024709485	0.005171486	0.021956331	3040.071079	3528.31304	0.018946474	86.16217	488.2419603	297.4712309	-0.09882356	-0.266097655	-0.006510072	0.283930342	-1.26E-14
643	25/11/2015 9:30	1	18000	18000	0.002940142	1	2.094667544	1	0.969320238	1	0.106342129	2	0.022093085	1	1.873671367	1.275160887	-0.209008808	0.029063912	2.31E-12	1.86E-13	15.28504644	378.4142991	389.8239603	0	0	1229.174855	30.43087523	31.38597801	0	1	302.2767125	300.7342685	100993.2068	1.156486327	1022.73865	0.024757157	0.001431632	0.022149731	3074.13606	3678.792294	0.01915261	83.56373	604.6562342	297.657312	-0.20731289	-0.193582216	-0.004793084	0.283682362	6.47E-15
644	25/11/2015 10:00	1	18000	18000	0.004703172	1	1.709314431	1	2.434137116	1	0.040467649	1	0.055500805	1	1.025702155	2.658113661	-0.12665212	0.060607698	-3.97E-12	-3.27E-13	15.21177303	377.0017988	388.4842814	0.1	0.1	1255.139137	31.10680861	32.10550851	-0.2	0	302.5464032	301.12487	101016.6728	1.154955856	1023.138706	0.024783554	0.003596452	0.022617608	3143.149198	3763.592021	0.019583093	83.51461	620.4428226	298.0288389	0.118153348	-0.124360049	0.0040291	0.171586331	-5.25E-14
645	25/11/2015 10:30	1	18000	18000	0.001847113	2	1.847924053	1	5.611515475	1	0.057310197	1	0.128020384	1	1.517033082	3.25638156	0.061676599	0.074290665	2.20E-11	1.86E-12	15.21618739	377.6907102	389.3242468	-0.1	-0.1	1286.64412	31.93661584	32.99021155	-0.1	0	303.0017952	301.7033696	101055.4467	1.152817609	1023.632114	0.024821639	0.008295721	0.023185327	3228.234686	3892.309842	0.020111878	82.93879	664.075156	298.4772004	0.321764948	0.07012464	0.00899902	0.329440631	2.23E-14
646	25/11/2015 11:00	1	18000	18000	0.005206148	2	2.857815737	1	6.414241781	1	0.050448894	1	0.146346523	1	0.236159913	-2.258342624	0.001210016	-0.051526057	6.14E-11	5.10E-12	15.21328948	377.7042288	389.2598887	-0.4	-0.4	1263.166311	31.36095307	32.37630484	-0.2	0	303.2990048	301.7934558	101062.752	1.152810752	1023.298602	0.024827256	0.009483255	0.022762257	3170.274388	3912.695112	0.019745008	81.02533667	742.4207248	298.172916	0.429866661	0.244110788	0.017397864	0.49464948	3.24E-14
647	25/11/2015 11:30	1	18000	18000	0.005834942	1	2.914055408	1	4.044721264	1	-0.145604373	2	0.092349784	1	1.915606969	-4.16823861	0.191295701	-0.095169954	1.85E-12	1.47E-13	15.2597789	379.8470118	391.1282694	0.1	0.1	1217.052354	30.29491467	31.24136929	0.1	0	303.683994	302.5262298	101044.4774	1.150279533	1022.693458	0.024892039	0.005984266	0.021931284	3061.954938	4081.991927	0.019066047	75.01129333	1020.036989	297.5909802	-0.14246062	-0.075475499	-0.000120149	0.161219086	4.44E-14
648	25/11/2015 12:00	1	18000	18000	0.002505947	1	3.204747322	1	2.362571448	1	-0.054869501	1	0.053965172	1	1.117441679	2.965241662	-0.004084867	0.06773119	8.99E-13	7.35E-14	15.23281932	379.8011801	390.9039894	-0.1	-0.1	1245.527818	31.05485106	32.05016414	-0.2	0	303.1887622	302.9543244	101020.8823	1.148052069	1023.14236	0.024933085	0.003496943	0.022444412	3138.029971	4183.816081	0.019549995	75.00401333	1045.78611	298.0015261	0.283444455	0.041469481	0.009448344	0.286617773	6.37E-15
649	25/11/2015 12:30	1	18000	18000	0.0006288	1	1.222844079	1	4.635196548	1	0.042253331	1	0.105845782	1	-0.759625112	-2.747224577	-0.039803534	-0.062733506	-2.06E-11	-1.65E-12	15.22411804	379.3548587	390.5627524	-0.1	-0.1	1218.050832	30.35141345	31.30145691	-0.3	0	303.2657929	302.6634466	100984.9106	1.149055409	1022.728631	0.024918019	0.006858807	0.021949276	3065.856938	4114.392247	0.019102017	74.51542667	1048.535309	297.6122534	0.10544943	0.191732891	0.004963648	0.218873757	-7.42E-15
650	25/11/2015 13:00	1	18000	18000	0.002364632	1	1.32367778	1	5.510386207	1	0.084767241	1	0.125751096	1	-1.70220872	-1.467197153	-0.040436356	-0.033482526	2.93E-12	2.31E-13	15.22487314	378.9020052	390.3282241	0.2	0.2	1204.499963	29.97643704	30.90279266	0	0	303.5408477	302.0123893	100893.1214	1.15065081	1022.49813	0.024887039	0.008148671	0.02170509	3025.227569	3962.624415	0.018863316	76.34404	937.3968466	297.3895771	-0.302139769	0.49895459	0.010518154	0.583399309	-2.77E-14
651	25/11/2015 13:30	1	18000	18000	0.004506835	1	1.25854948	1	8.169879003	1	0.053368314	1	0.18643638	1	-0.090781507	0.201728856	-0.013687528	0.004603446	-1.11E-11	-8.81E-13	15.21371495	378.748666	390.1599584	0	0	1206.176038	30.02800874	30.95760394	0	0	303.6055009	301.9776563	100848.3956	1.150250327	1022.52712	0.024895212	0.012081077	0.021735293	3029.088806	3954.666506	0.018896141	76.59530333	925.5776998	297.4108513	-0.058591374	0.467054842	0.01149018	0.470855816	1.43E-13
652	25/11/2015 14:00	1	18000	18000	0.00063229	1	1.305001669	1	5.470552061	1	0.028201413	1	0.125032002	1	4.145451698	9.11951929	0.143890334	0.208430838	-4.63E-12	-3.94E-13	15.20014667	380.3689884	391.9289404	-0.2	-0.2	1293.760622	32.37510991	33.45832693	-0.2	0	303.7829444	303.5711758	100858.6683	1.143301669	1023.920295	0.025024034	0.008102074	0.023313567	3266.186358	4334.418162	0.020391439	75.35466667	1068.231804	298.6738661	0.28496883	0.147130031	0.008065223	0.320810736	-3.07E-15
653	25/11/2015 14:30	1	18000	18000	0.000592431	1	1.82127208	1	10.17066844	1	0.009086981	1	0.232271417	1	-2.112918039	-1.650743173	-0.035655511	-0.037698649	-4.32E-12	-3.63E-13	15.20387961	379.9680001	391.7732759	-0.1	-0.1	1278.479628	31.95114404	33.00571438	-0.1	0	303.844788	302.7599451	100720.0278	1.144975095	1023.657707	0.024991516	0.015051188	0.023038203	3218.983344	4137.311659	0.020121139	77.80374333	918.3283149	298.4289538	0.583350931	0.38121227	0.02400669	0.697278585	4.31E-14
654	25/11/2015 15:00	1	18000	18000	0.000461075	1	1.090953806	1	5.122497054	1	0.045229289	1	0.116925487	1	-1.347582686	-5.128978567	-0.072428977	-0.117073433	1.89E-12	1.53E-13	15.19575511	379.1547594	390.9050601	-0.2	-0.2	1227.854119	30.63663041	31.60489799	-0.1	0	303.852212	302.2432569	100709.958	1.147394779	1022.884419	0.02495136	0.007576772	0.022125932	3086.241392	4015.874944	0.019283626	76.85103333	929.6335521	297.7230038	0.133156541	0.360792991	0.008543889	0.384675505	4.07E-14
655	25/11/2015 15:30	1	18000	18000	0.000895212	1	1.12983147	1	5.893409942	1	0.031639456	1	0.134539311	1	0.338817947	3.067262723	-0.102027565	0.070021841	2.29E-12	1.90E-13	15.12667399	378.0074331	389.9698705	0	0	1257.491859	31.42404405	32.44355164	0	0	304.0431732	302.3733452	100599.6876	1.145300258	1023.343471	0.024989461	0.008718147	0.022660004	3162.096986	4046.153638	0.019785208	78.15069	884.0566514	298.129595	-0.228131302	0.529510789	0.010007143	0.576650423	6.16E-15
656	25/11/2015 16:00	1	18000	18000	0.001370273	2	0.34903051	1	13.50459005	1	-0.851586171	1	0.308312194	1	0.164413815	1.481616916	0.79323451	0.033825578	5.94E-12	4.88E-13	15.47191592	386.9344723	398.3857093	0.1	0.1	1271.739609	31.80471616	32.8494847	0	0	304.2430621	302.4365159	100542.7871	1.144246663	1023.565637	0.025008827	0.01997863	0.022916748	3198.592565	4060.928412	0.020027804	78.76505667	862.3358471	298.3221848	-0.287511787	0.389749104	0.00769897	0.484382768	2.47E-14
657	25/11/2015 16:30	1	18000	18000	0.003256714	1	1.883022659	1	9.65813644	1	-0.409070462	2	0.220604696	1	1.301190802	-1.197763473	-0.626525342	-0.027358513	3.15E-12	2.62E-13	15.16357751	379.8715209	391.910172	0.2	0.2	1257.258122	31.49629792	32.52057566	0.1	0	304.5601162	302.9373347	100537.4256	1.142428905	1023.39581	0.025051576	0.014295184	0.022655792	3167.406105	4179.73334	0.019831249	75.7801	1012.327235	298.157732	-0.295413105	-0.117858625	-0.001365781	0.318058836	-6.56E-15
658	25/11/2015 17:00	1	18000	18000	0.003249982	1	2.088044746	1	1.075255394	1	-0.110681921	1	0.02456602	1	0.623147803	-3.637986393	-0.025835568	-0.083115925	4.61E-12	3.71E-13	15.13514234	379.579948	391.5471356	0.1	0.1	1218.462257	30.55827488	31.5215181	-0.5	0	304.7747171	303.1774864	100505.5897	1.141572139	1022.856515	0.025079377	0.001591878	0.02195669	3072.101274	4237.76646	0.01923373	72.49340667	1165.665187	297.6462476	-0.463884034	-0.18555295	-0.009033951	0.499699816	1.51E-14
659	25/11/2015 17:30	1	18000	18000	0.002749153	1	2.730624865	1	0.16112268	2	-0.076005694	1	0.003680232	2	-0.641254182	0.975191363	0.146204741	0.022274521	-9.83E-13	-7.94E-14	15.20888298	381.2291076	393.3634184	0.2	0.2	1229.12569	30.80952693	31.78892879	0	1	304.6841649	302.9304967	100476.4502	1.142061876	1022.996956	0.025066213	0.000238479	0.022148845	3096.462268	4178.091083	0.019393735	74.11189	1081.628816	297.7782942	-0.386040848	-0.231832778	-0.008186232	0.450378715	-1.10E-14
660	25/11/2015 18:00	1	18000	18000	0.003107572	1	2.353906801	1	1.170700461	2	-0.364895151	1	0.026721385	2	-1.875941081	1.26911066	0.408204622	0.02896761	9.29E-12	7.50E-13	15.42462797	385.823889	398.1771247	0	0	1244.751512	31.13558849	32.13616696	0.1	0	304.1212819	302.2095	100448.5603	1.144326017	1023.172064	0.025013497	0.001731546	0.022430423	3128.363963	4008.050139	0.019601427	78.05201667	879.6861766	297.9498481	-0.253498622	-0.122610494	-0.00320065	0.281611662	1.42E-14
661	25/11/2015 18:30	1	18000	18000	0.001305476	1	0.969711279	1	0.095595946	2	-0.095167777	1	0.002181381	2	-0.745554441	-1.03194546	-0.037525058	-0.023547716	-1.48E-11	-1.18E-12	15.42835499	385.4020679	397.5661265	0	0	1235.818511	30.87088741	31.85425658	0	1	304.0120665	301.9233216	100487.5513	1.145971337	1023.013205	0.024980114	0.000141353	0.02226945	3102.971998	3942.245432	0.019432816	78.71077667	839.2734343	297.8134259	-0.222262107	-0.167027967	-0.006575688	0.278104343	1.43E-14
662	25/11/2015 19:00	0	18000	18000	0.001793497	1	0.800138629	1	0.297609894	2	-0.238243142	1	0.006788485	2	-1.027070168	-2.236838324	-0.035224214	-0.051022306	-8.13E-13	-6.40E-14	15.4389655	385.0067886	396.9923447	0	0	1214.978045	30.29832506	31.24499611	0	1	303.7552537	301.529715	100528.6723	1.148188277	1022.673756	0.024937344	0.000439894	0.021893905	3046.667409	3853.274846	0.019068218	79.06696333	806.6074363	297.5074054	-0.222939377	-0.185326066	-0.008224775	0.290026488	-1.32E-16
663	25/11/2015 19:30	0	18000	18000	0.001449108	2	0.031266512	2	1.113884657	1	0.094760532	2	0.025398782	1	-0.944267726	-0.294576128	0.223366358	-0.006716921	-4.05E-12	-3.16E-13	15.5656006	387.5091287	399.4922795	-0.1	-0.1	1214.010977	30.2230764	31.1649779	-0.1	0	303.477335	301.1684448	100578.1009	1.150163931	1022.623651	0.024895225	0.001645841	0.021876478	3040.595017	3773.156807	0.019020313	80.58491	732.56179	297.4741067	0.041743686	-0.278954162	-0.002397181	0.282070393	-2.56E-14
664	25/11/2015 20:00	0	18000	18000	0.000827234	1	0.610728139	1	1.33397107	1	0.322715058	1	0.03039919	1	-1.593448939	2.07179235	1.357023805	0.047213026	2.11E-12	1.61E-13	16.21676896	402.6722044	415.3492787	-0.4	-0.4	1238.41616	30.75062402	31.72622524	0	0	302.7483448	300.5604382	100636.2656	1.152924405	1022.919737	0.024830606	0.001969868	0.02231626	3095.458067	3641.591844	0.019356221	85.00288333	546.1337774	297.772869	-0.017648542	-0.023844581	0.000144533	0.029665738	-3.14E-15
665	25/11/2015 20:30	0	18000	18000	0.000241498	1	0.366192705	1	0.035680133	2	-0.665213554	2	0.000812721	2	-1.24570607	0.182563781	0.562731175	0.004158434	-1.17E-12	-8.81E-14	16.5024408	408.9474805	421.7681813	0	0	1242.764996	30.79699664	31.77558936	0	1	302.3880896	300.0860682	100678.4452	1.155210418	1022.939004	0.02478103	5.27E-05	0.022394626	3101.42544	3541.736346	0.019385755	87.56793667	440.3109056	297.8050852	-0.060907302	-0.104843805	-0.00406317	0.121319546	3.67E-15
666	25/11/2015 21:00	0	18000	18000	0.000502053	2	0.070216305	2	1.114782656	1	0.265680507	1	0.025396615	1	0.438044124	0.238765291	-0.624305928	0.005439473	5.68E-12	4.36E-13	16.22128289	401.9854629	414.4555379	0.1	0.1	1245.196173	30.85765553	31.84016848	0.1	0	302.7082216	300.2528771	100733.0649	1.155168192	1022.977373	0.024781361	0.001645701	0.022438435	3109.22001	3576.574451	0.019424388	86.93290333	467.3544409	297.8470845	-0.089598641	-0.116690661	-0.00460526	0.14719319	5.26E-15
667	25/11/2015 21:30	NA	NA	NA	NA	NA	NA	NA	NA	NA	NA	NA	NA	NA	NA	NA	NA	NA	NA	NA	NA	NA	NA	NA	NA	NA	NA	NA	NA	NA	NA	NA	NA	NA	NA	NA	NA	NA	NA	NA	NA	NA	NA	NA	NA	NA	NA	NA	NA
668	25/11/2015 22:00	0	16487	16487	0.001547977	1	1.327577809	1	0.683593893	2	-0.261638336	2	0.01557128	2	NA	NA	NA	NA	9.88E-12	7.46E-13	16.18128727	400.3845945	412.8627495	0	0	1221.463188	30.22349428	31.16542224	-0.1	0	302.3551924	300.1120752	100839.1553	1.157208031	1022.606546	0.02474368	0.001009019	0.022010767	3048.529151	3547.148398	0.019020579	85.94309595	498.6192467	297.5176029	0.042388415	-0.18554845	0.000735886	0.190330099	-1.46E-15
669	25/11/2015 22:30	0	18000	18000	0.000231968	1	0.722353298	1	0.918385908	1	-0.185299987	1	0.020921059	1	0.201229157	4.521044195	0.322142634	0.10299051	-2.23E-12	-1.73E-13	16.32874159	403.9709901	416.7096733	0	0	1267.996888	31.37008174	32.38603428	-0.4	0	302.4870115	300.1885685	100880.3795	1.156878518	1023.275757	0.024739873	0.001355685	0.022849304	3165.474629	3563.108378	0.019750824	88.84025667	397.6337497	298.1475004	-0.022035687	-0.060991424	-0.001518017	0.064867787	4.08E-15
670	25/11/2015 23:00	0	18000	18000	0.000702222	1	1.205078373	1	1.317888391	1	-0.937307601	1	0.03002173	1	-0.008548047	0.46131984	0.768403324	0.010508947	-3.58E-12	-2.73E-13	16.67597603	412.5248191	425.5940052	0	0	1272.838742	31.48706684	32.51073451	0	0	302.4424727	300.1853195	100888.264	1.156929664	1023.34399	0.024737672	0.001945408	0.022936555	3177.527621	3562.429217	0.019825366	89.19553	384.901596	298.2112594	-0.02739227	-0.118769402	-0.002999768	0.121924181	-5.19E-15
671	25/11/2015 23:30	0	18000	18000	0.001280384	1	1.469976955	1	5.014853952	1	0.122948053	2	0.114237981	1	-0.030235702	0.091456372	-0.569969655	0.002083369	2.17E-11	1.69E-12	16.42078817	406.1804382	419.1404855	0	0	1273.875368	31.51025699	32.53545763	0	1	302.634465	300.1738282	100892.2573	1.157009481	1023.357362	0.024735746	0.007402621	0.022955235	3179.993728	3560.028025	0.019840144	89.32496333	380.034297	298.2242787	-0.108049589	-0.049555735	-0.00090517	0.118875161	-8.30E-16
672	26/11/2015 0:00	0	18000	18000	0.000806677	1	0.735598824	1	5.383511414	1	0.804501804	1	0.122691806	1	1.229024884	1.861632673	-0.355236275	0.042427155	-2.84E-12	-2.26E-13	16.23513143	402.2200503	415.0552712	-0.1	-0.1	1290.96607	31.98326047	33.03998698	0.3	0	303.0929721	300.6416174	100890.7179	1.154982477	1023.64081	0.024774672	0.007950429	0.023263209	3227.679668	3658.923571	0.020141612	88.21391333	431.2439032	298.4743093	-0.013034313	-0.113905315	-0.000973131	0.114652785	6.51E-15
673	26/11/2015 0:30	0	18000	18000	0.000562285	1	1.417078761	1	2.961134337	1	-0.030144708	1	0.067485349	1	0.009127704	-0.992571778	0.534064039	-0.022621079	3.14E-12	2.44E-13	16.47491013	408.1743196	421.2726162	0	0	1280.74284	31.73105852	32.77091432	0	0	302.9265549	300.6450918	100888.4652	1.155054831	1023.493683	0.024775511	0.004373051	0.023078986	3202.156506	3659.666966	0.019980858	87.49857667	457.51046	298.3408889	-0.086961647	-0.103772445	-0.002932449	0.135423955	5.56E-15
674	26/11/2015 1:00	0	18000	18000	0.000660002	1	1.799531286	1	4.06767017	1	0.044644315	1	0.092693187	1	-0.306561552	1.169852913	0.203653547	0.026658355	5.74E-12	4.48E-13	16.57247804	410.4440328	423.6818573	0	0	1293.199612	32.02816515	33.08791021	0.3	0	302.8740735	300.5284477	100885.5845	1.155338762	1023.66521	0.024766606	0.006006519	0.023303457	3232.046892	3634.781534	0.020170238	88.91997667	402.7346421	298.4970462	-0.047080731	-0.09763805	-0.001161236	0.10840264	-6.99E-15
675	26/11/2015 1:30	0	18000	18000	0.001021906	1	1.863222174	1	4.289546622	1	-0.160775756	1	0.097750155	1	0.02473194	-0.903014068	-0.266374705	-0.020577878	1.54E-11	1.20E-12	16.45393381	407.4755312	420.6090154	0	0	1284.042913	31.7988436	32.84322001	0.1	0	302.880396	300.5378577	100896.8059	1.15553251	1023.531558	0.024764627	0.00633421	0.023138454	3209.26237	3636.78362	0.020024061	88.24452333	427.5212498	298.3781273	-0.145236261	-0.084372065	-0.002337782	0.167981196	1.17E-14
676	26/11/2015 2:00	0	18000	18000	0.004203945	1	2.212104039	1	0.173604743	2	-0.879436142	1	0.003956218	2	0.078376489	0.005023375	-1.985902876	0.000114476	-1.47E-11	-1.22E-12	15.55220145	385.3335986	397.8852947	0	0	1283.464181	31.80011995	32.84458159	0	1	303.1491984	300.5676928	100857.2942	1.154964777	1023.532557	0.024776788	0.000256363	0.023128025	3208.13437	3643.137771	0.020024875	88.05965	435.0034008	298.3722208	-0.448627182	0.320227665	0.005801226	0.55122206	2.70E-14
677	26/11/2015 2:30	0	18000	18000	0.001860398	1	0.930318055	1	16.12483351	1	0.182171392	2	0.367257844	1	-1.512345684	1.334283839	1.817108413	0.030389536	-5.73E-12	-4.54E-13	16.39668323	405.5587177	417.9783341	0	0	1299.349771	32.13836723	33.20553904	0.5	0	302.5143735	299.993018	100837.8164	1.156804005	1023.72113	0.024734192	0.023798308	0.023414283	3241.632075	3522.431508	0.020240493	92.02825	280.7994338	298.5468553	-0.064160105	-0.030081992	0.000378857	0.070863169	3.00E-14
678	26/11/2015 3:00	0	18000	18000	0.000406842	1	0.880369181	1	1.164371009	1	-0.231831937	1	0.026515246	1	-0.44596753	-0.443522272	-0.469614806	-0.010099961	1.32E-12	1.06E-13	16.19157291	400.3337043	413.089206	0.4	0.4	1295.2974	32.02599336	33.08559232	0.1	0	302.1795432	299.8236154	100819.0827	1.157292353	1023.652806	0.024724819	0.001718188	0.02334126	3229.697372	3487.521338	0.020168853	92.60724333	257.8239662	298.4848173	-0.04462568	-0.072832818	-0.002589331	0.085456277	-2.21E-15
679	26/11/2015 3:30	0	18000	18000	0.000472117	1	0.683076117	1	1.34395599	1	0.244820587	1	0.030602976	1	-0.1599775	-0.827204628	-0.409411945	-0.018836125	2.94E-12	2.36E-13	16.00550694	395.778003	408.292652	0.2	0.2	1286.6747	31.81639576	32.86194439	0	1	302.1474688	299.762838	100787.2494	1.157254347	1023.529207	0.024727614	0.001983073	0.023185878	3207.547176	3475.070121	0.020035249	92.30165333	267.5229448	298.3691454	-0.046333121	-0.05930463	-0.001779122	0.07527923	-3.82E-15
680	26/11/2015 4:00	0	18000	18000	0.000858341	1	0.251514271	1	-0.259580585	2	-0.169013432	1	-0.005911104	2	0.110971512	0.373150468	0.321075999	0.00849729	2.66E-12	2.12E-13	16.14363373	399.3521722	412.0484847	0	0	1289.987411	31.9109863	32.96286379	0	1	302.2637428	299.8050134	100761.3913	1.156752804	1023.584967	0.02473744	-0.00038304	0.023245574	3216.257874	3483.706304	0.020095541	92.32287667	267.4484295	298.4147171	-0.001967654	0.012234472	0.002179304	0.012581865	5.50E-17
681	26/11/2015 4:30	0	18000	18000	0.000320961	1	0.518620354	1	0.600107214	1	0.222496735	1	0.013664801	1	-0.136763802	-0.108049037	0.61409511	-0.002460341	2.77E-12	2.17E-13	16.42001013	406.1881715	419.1490792	0	0	1288.882943	31.88359821	32.93364119	0	0	302.1821132	299.7530353	100744.1317	1.156767338	1023.568085	0.024737389	0.000885479	0.023225671	3212.947026	3473.065509	0.020078083	92.51040667	260.1184828	298.3974085	0.000352031	0.007263712	0.001040689	0.007346324	-5.71E-16
682	26/11/2015 5:00	0	18000	18000	0.000431382	1	0.615469251	1	0.650862508	1	0.137631206	1	0.014819489	1	-0.190015721	0.078821798	-0.119701364	0.001794694	-9.83E-13	-7.74E-14	16.36437104	404.8555329	417.6893691	-0.6	-0.6	1289.551346	31.90357858	32.95495973	0.5	0	302.0465795	299.6808107	100708.9793	1.156633554	1023.578489	0.024740061	0.000960303	0.023237716	3213.838681	3458.32695	0.020090819	92.93044667	244.4882681	298.4020715	-0.007254148	-0.001596936	8.43E-05	0.007428323	1.58E-15
683	26/11/2015 5:30	0	18000	18000	0.000266155	1	0.36757761	1	0.733534938	1	0.122636219	1	0.016698989	1	-0.464998069	-1.296467818	-0.418108032	-0.029514207	2.24E-12	1.77E-13	16.18525708	400.2032932	412.7814063	0.5	0.5	1276.981905	31.57517742	32.60467585	-0.6	0	301.9233988	299.504152	100705.1803	1.157417586	1023.383933	0.024726409	0.001082094	0.023011214	3180.636879	3422.506435	0.019881514	92.93297	241.8695565	298.2276727	-0.033435985	-0.055554292	-0.001274301	0.064852666	2.82E-15
684	26/11/2015 6:00	0	18000	18000	0.000624662	1	0.515588399	1	0.567535035	1	0.364618606	1	0.012919176	1	-0.169822323	-0.351769405	0.290389342	-0.00800756	-9.98E-12	-7.79E-13	16.31994577	403.4336208	416.1010447	0	0	1273.695159	31.48610032	32.50970412	-0.5	0	301.9000883	299.4396492	100708.4586	1.157744058	1023.330954	0.024720279	0.000837163	0.022951987	3171.767194	3409.508224	0.019824751	93.02711667	237.7410307	298.1808138	0.015934679	-0.011474987	0.001115931	0.019668112	1.02E-14
685	26/11/2015 6:30	0	18000	18000	0.000696398	1	0.55849288	1	0.840260948	1	-0.319825388	2	0.019127518	1	0.014383069	-1.10942716	-0.337302012	-0.02525476	-5.07E-12	-3.96E-13	16.17007661	399.6818714	412.1464608	0	0	1262.48011	31.20519619	32.21032572	-0.3	0	301.8452318	299.4451119	100722.124	1.158004503	1023.167089	0.024717376	0.001239463	0.022749892	3143.896731	3410.607364	0.019645772	92.17996667	266.7106327	298.032824	0.001585712	-0.114645766	-0.003922154	0.114723796	5.91E-15
686	26/11/2015 7:00	0	18000	18000	0.000557351	1	0.242748839	1	0.950892544	1	0.391159391	1	0.021644766	1	-0.143414949	0.309345589	0.4651433	0.007041503	3.55E-12	2.74E-13	16.382318	404.85464	417.430203	-0.4	-0.4	1265.877305	31.28350338	32.2937655	-0.1	0	301.8691663	299.3906534	100722.0344	1.158179406	1023.211978	0.024712903	0.001402581	0.022811109	3151.783309	3399.663666	0.019695661	92.70868	247.8803568	298.074817	-0.002811437	-0.105369345	-0.003031117	0.105450419	-1.36E-16
687	26/11/2015 7:30	0	18000	18000	0.000192496	2	0.41475087	1	0.677359184	1	0.033907583	1	0.015418332	1	-0.019234057	0.052840884	0.25057238	0.001202786	-3.23E-12	-2.48E-13	16.49724475	407.6408381	420.3210558	0	0	1266.586173	31.29687756	32.30801763	0.2	0	301.7879961	299.3833507	100732.9138	1.158326832	1023.219739	0.024709631	0.000999108	0.022823883	3153.471328	3398.198482	0.019704182	92.79832667	244.7271539	298.0837931	-0.024524932	-0.065056919	-0.002571457	0.069573611	-2.29E-14
688	26/11/2015 8:00	1	18000	18000	0.000414301	2	-0.033733365	2	1.970133785	1	0.790511525	1	0.044871085	1	1.572124874	2.614098865	-0.141238545	0.059537811	3.03E-12	2.38E-13	16.40472324	406.0675973	418.8282503	-0.1	-0.1	1291.154447	31.96006273	33.0152316	-0.1	0	302.1307516	299.9812178	100756.8673	1.155999725	1023.616265	0.02475309	0.002907646	0.023266604	3221.059584	3519.989917	0.020126824	91.50763667	298.9303331	298.4397921	-0.005703631	-0.097911148	-0.0015104	0.098088764	1.37E-15
689	26/11/2015 8:30	1	18000	18000	0.005145001	1	2.5673556	1	4.922750423	1	-0.096590066	1	0.112212001	1	2.238396685	0.486465811	-0.616106532	0.011088781	-3.10E-11	-2.50E-12	16.0865159	399.1876762	411.8593492	0	0	1292.920637	32.08388862	33.14738565	0	0	302.7296509	300.8345626	100791.2005	1.153058767	1023.702063	0.024815049	0.007271338	0.02329843	3234.641076	3700.405858	0.020205761	87.41314333	465.7647814	298.5105395	0.2548566	-0.091666917	0.006055986	0.270908444	1.71E-14
690	26/11/2015 9:00	1	18000	18000	0.00327228	2	1.745279533	1	3.756585116	1	-0.22502008	1	0.085687079	1	1.799616253	3.539924088	0.215702454	0.080745077	1.40E-11	1.15E-12	16.15518945	401.6006352	414.5212964	-0.2	-0.2	1326.973928	32.98714472	34.11241592	-0.1	0	302.8989788	301.52172	100843.1229	1.150625671	1024.240889	0.024858925	0.005552523	0.023912071	3327.418994	3851.485935	0.020781798	86.39312333	524.066941	298.9870044	0.832997315	0.078198656	0.019847082	0.836895133	-1.48E-14
691	26/11/2015 9:30	1	18000	18000	0.001615744	1	1.760467215	1	9.385726134	1	-0.107845049	2	0.214146154	1	0.744029923	0.334108054	-0.393155954	0.00762306	2.66E-11	2.22E-12	15.96605589	397.1992623	409.9459831	0	0	1329.401108	33.07248472	34.20368559	-0.1	0	303.0258386	301.8060262	100861.8987	1.149718223	1024.295448	0.024877732	0.013876671	0.023955808	3336.648383	3915.546997	0.020836243	85.21538333	578.8986139	299.0337654	1.366361972	0.358291147	0.037174989	1.4130462	9.44E-15
692	26/11/2015 10:00	1	18000	18000	0.001211189	1	1.945565172	1	8.689936328	1	-0.005646275	1	0.198186446	1	-1.14618352	-3.362736335	-0.243346916	-0.076692019	-2.17E-11	-1.77E-12	15.88163914	394.4792728	407.1364255	-0.1	-0.1	1296.978745	32.21526619	33.28763625	-0.1	0	303.0862988	301.3686644	100874.0014	1.151902894	1023.787903	0.0248387	0.012842482	0.023371557	3250.554499	3817.377999	0.020289521	85.15149667	566.8234994	298.5931048	1.317571801	0.655414016	0.04780854	1.472361586	1.93E-14
693	26/11/2015 10:30	1	18000	18000	0.001515539	1	1.198398017	1	9.856041651	1	0.42856347	1	0.225022647	1	2.87931712	4.831030719	-0.239124907	0.110296949	-9.89E-12	-8.45E-13	15.72438613	391.798093	404.3935214	0	0	1342.557951	33.45196695	34.60973052	-0.1	0	303.4885802	302.4705272	100926.3263	1.147758382	1024.528474	0.024916591	0.014581468	0.024192895	3377.089759	4068.902621	0.021078386	82.99755667	691.8128625	299.2373402	1.218950407	0.440277021	0.035720146	1.296518368	-6.46E-16
694	26/11/2015 11:00	1	18000	18000	0.003041227	1	1.35581079	1	15.71806973	1	-0.092731773	1	0.359174533	1	2.351404514	-9.77055315	-0.279539992	-0.223267483	-6.79E-12	-5.40E-13	15.54755798	388.6535545	400.0955413	-0.1	-0.1	1237.730171	30.9404365	31.92831242	-0.1	0	304.1599045	303.3737034	100899.1469	1.1451336	1023.083776	0.024997723	0.02327451	0.022303898	3122.701055	4285.701422	0.019477114	72.86324333	1163.000366	297.9195074	1.525343963	0.341474982	0.038644117	1.563576904	1.18E-14
695	26/11/2015 11:30	1	18000	18000	0.002392926	1	1.307183	1	17.87146565	1	0.057930266	1	0.408200059	1	-1.189440987	-4.703596262	0.059839207	-0.107434293	1.22E-11	9.35E-13	15.59083785	389.325977	400.7797201	-0.1	-0.1	1190.686528	29.7331805	30.64433402	-0.1	0	304.0628207	302.9172129	100853.2841	1.146867497	1022.37538	0.02497146	0.026451364	0.021456172	2999.493268	4174.902382	0.018708501	71.84583	1175.409114	297.2471795	1.507342995	0.551281107	0.049174048	1.605743395	8.22E-15
696	26/11/2015 12:00	1	18000	18000	0.00228	1	0.983042387	1	14.85860543	1	0.086233291	1	0.339375897	1	-0.061216722	3.010600649	0.110466314	0.068763203	-1.16E-12	-9.04E-14	15.64495995	390.5669531	402.3886624	-0.1	-0.1	1221.966938	30.50566477	31.46554205	-0.1	0	304.3019706	302.8937288	100874.0049	1.14685316	1022.822064	0.024964395	0.021991558	0.022019845	3078.054013	4169.270326	0.01920023	73.82716333	1091.216313	297.6785982	1.461762203	0.465050486	0.044233334	1.534593523	7.32E-15
697	26/11/2015 12:30	1	18000	18000	0.001744322	1	1.04125816	1	14.32549724	1	0.04890493	1	0.327226165	1	0.217545048	-0.085242465	-0.031799787	-0.001947127	-4.83E-12	-3.77E-13	15.62323987	390.2095457	402.106001	-0.1	-0.1	1220.51195	30.48378043	31.44225936	-0.1	0	304.5237309	302.9772238	100854.0199	1.146319554	1022.810971	0.024976224	0.021204255	0.021993626	3075.236476	4189.324482	0.019186296	73.4065	1114.088006	297.6632929	0.929312144	0.476658867	0.033644379	1.044967311	2.89E-14
698	26/11/2015 13:00	1	18000	18000	0.002310271	1	1.120803369	1	16.13128962	1	0.044414735	1	0.368797898	1	2.335036802	1.451431443	-0.005324874	0.033183018	6.14E-12	4.85E-13	15.57135623	390.1495077	401.9374877	-0.1	-0.1	1231.578272	30.85791945	31.84044948	-0.1	0	305.0472439	303.8761942	100832.8577	1.142524981	1023.045994	0.025055589	0.023898104	0.022193041	3112.326827	4410.612531	0.019424556	70.56450333	1298.285705	297.8637993	1.037510238	0.267229111	0.027910366	1.071735919	-1.19E-14
699	26/11/2015 13:30	1	18000	18000	0.001963413	1	1.956151755	1	5.021650583	1	-0.176448801	1	0.114659785	1	-3.410901834	0.611372357	0.164156904	0.013959518	2.08E-11	1.64E-12	15.6947343	391.9945133	404.5333345	0	0	1241.775726	31.0148144	32.00752175	0	0	304.6845243	302.5671897	100717.7073	1.146088717	1023.110101	0.02497618	0.007429954	0.022376799	3124.578911	4091.640271	0.019524491	76.36494667	967.0613602	297.9295739	-0.375059065	0.75911076	0.014644658	0.846837005	-6.20E-14
700	26/11/2015 14:00	1	18000	18000	0.001291665	1	1.527760445	1	9.881399304	1	0.062108327	1	0.225576086	1	-0.554414481	4.419109546	-0.177163865	0.100880999	-1.28E-13	-1.06E-14	15.62424566	390.0044898	402.7782071	0	0	1287.902862	32.14797754	33.21579827	0	0	304.5261591	302.3545906	100706.1606	1.1462659	1023.764767	0.024961492	0.01461733	0.02320801	3238.367814	4041.776187	0.02024662	80.12239333	803.4083728	298.5299071	-0.893353757	0.894520916	0.013835152	1.264294276	-1.84E-14
701	26/11/2015 14:30	1	18000	18000	0.001856925	1	1.907492605	1	13.56171906	1	0.01161837	1	0.309626888	1	0.303637145	-0.39806368	-0.037472777	-0.009088171	1.13E-13	9.32E-15	15.60293249	389.5834505	402.262225	0	0	1283.446338	32.04586401	33.10680002	0	0	304.6480918	302.4710602	100716.2573	1.145984189	1023.707482	0.024968605	0.020063822	0.023127703	3228.405238	4069.027706	0.020181521	79.34095	840.6224683	298.4780887	-1.118636184	0.981548417	0.017252993	1.488315112	7.25E-15
702	26/11/2015 15:00	1	18000	18000	0.00076929	1	0.96037942	1	10.96806168	1	0.022454017	1	0.250521836	1	1.177757569	-3.024015888	-0.05058564	-0.06907164	1.22E-12	9.82E-14	15.54720696	389.0138734	401.3115693	0	0	1249.652754	31.26814092	32.27739506	0	0	304.7420067	302.9238446	100653.9378	1.143903663	1023.263694	0.025021464	0.016233815	0.022518743	3148.105732	4176.494016	0.019685874	75.37675667	1028.388284	298.0552468	-1.397197218	0.855298302	0.010567883	1.638232868	5.50E-15
703	26/11/2015 15:30	1	18000	18000	0.000964362	2	0.517993169	1	8.400500582	1	0.015211085	1	0.191915045	1	0.54018046	-3.401400259	-0.250774807	-0.07770726	-3.71E-12	-2.92E-13	15.40740005	386.1853301	398.1293318	0	0	1212.517638	30.39166392	31.34426839	0	0	305.0898244	303.1319084	100548.4223	1.142303164	1022.759329	0.025064925	0.012436095	0.021849568	3056.653553	4226.698913	0.019127644	72.31775	1170.04536	297.5620397	-1.276843454	0.723285054	0.007709751	1.467491028	-9.44E-15
704	26/11/2015 16:00	1	18000	18000	0.001186445	2	0.942512322	1	8.899961625	1	-0.009267219	1	0.203360276	1	0.45361583	0.514977999	-0.106287748	0.011767025	-3.91E-12	-3.10E-13	15.34009662	384.9849704	397.012873	0	0	1216.280256	30.5245547	31.48563984	0	0	305.3630838	303.306846	100479.2889	1.140801373	1022.839519	0.025096646	0.013177746	0.021917371	3067.908265	4269.315785	0.019212258	71.85948333	1201.40752	297.6234275	-1.067876032	0.739675607	0.008455512	1.299057627	-7.19E-15
705	26/11/2015 16:30	1	18000	18000	0.001630568	1	1.159765941	1	12.12740109	1	-0.119744948	1	0.277226754	1	1.15672402	2.783420202	-0.202792187	0.063627693	2.50E-11	2.04E-12	15.22138994	382.6906332	394.8954319	0	0	1242.736256	31.24442161	32.25212046	0	0	305.6719244	303.753675	100447.2475	1.138446383	1023.265479	0.025141635	0.017964294	0.022394108	3139.257997	4379.868229	0.019670762	71.67471333	1240.610231	298.0080816	-0.697165064	0.60575035	0.008060598	0.923600339	1.86E-14
706	26/11/2015 17:00	1	18000	18000	0.001093156	2	0.921677193	1	10.11285074	1	0.009735741	1	0.231161242	1	-0.158603873	1.04298356	-0.118026623	0.023840694	7.55E-12	6.24E-13	15.16670814	381.3551734	393.6732642	0.5	0.5	1253.336402	31.51417674	32.5396366	0	0	305.920804	303.6924048	100416.629	1.138211472	1023.420468	0.025144228	0.014979248	0.022585122	3165.39625	4364.563387	0.019842642	72.52492333	1199.167137	298.1470851	-0.484915305	0.718454367	0.013794454	0.866896659	-4.29E-14
707	26/11/2015 17:30	1	18000	18000	0.000567811	1	0.922094859	1	3.286540115	1	0.277715944	1	0.075149254	1	0.880552024	9.132810416	0.795467863	0.208828696	-4.46E-12	-3.87E-13	15.51045995	390.364255	403.7441311	0.3	0.3	1346.135143	33.87926884	35.06732414	0.1	0	305.9182703	304.0327383	100434.9817	1.136115927	1024.802462	0.025167807	0.004869672	0.024257356	3403.576473	4450.167641	0.021351127	76.48198333	1046.591167	299.3695188	-0.147005595	-0.02554411	-0.001374797	0.149214733	-1.83E-15
708	26/11/2015 18:00	1	18000	18000	0.000672969	1	2.23371604	1	3.823650563	1	0.700458598	1	0.087371259	1	-1.806628765	-0.835017286	0.028314264	-0.019080329	5.29E-12	4.56E-13	15.56080795	390.6841529	404.0689187	0.3	0.3	1340.812828	33.663697	34.83641967	0.3	0	305.0650385	303.3361284	100447.8179	1.138964587	1024.664217	0.025106932	0.005661658	0.024161448	3382.351944	4276.485705	0.02121352	79.09185667	894.1337608	299.2636724	-0.075902719	-0.068736096	-0.001713857	0.102414896	-8.51E-15
709	26/11/2015 18:30	1	18000	18000	0.000613835	1	1.056770649	1	1.808167606	1	0.355722522	1	0.041285537	1	-2.032488823	-3.454167828	0.00424752	-0.078868338	1.23E-12	1.03E-13	15.60636586	390.7320077	403.7718599	0.2	0.2	1309.082923	32.77512545	33.88573465	0	1	304.5319998	302.5544824	100470.001	1.142547978	1024.132362	0.025036707	0.002675303	0.023589675	3293.800176	4088.644868	0.020646551	80.55970333	794.8446921	298.81571	-0.070328628	-0.00960049	0.000572889	0.070983192	-4.23E-15
710	26/11/2015 19:00	1	18000	18000	0.000339569	1	0.562259771	1	0.389821028	1	-0.025572225	2	0.0088928	1	-2.37840243	-3.85763245	0.715386944	-0.08800232	-8.77E-13	-6.99E-14	15.98046062	398.7650739	411.7537216	0	0	1273.858022	31.78694909	32.83053153	0.2	0	303.7866373	301.642672	100502.0636	1.146801135	1023.540876	0.02495329	0.000576253	0.022954922	3195.510912	3878.626977	0.02001648	82.38768333	683.1160655	298.3059971	-0.100287829	-0.064419363	-0.002841336	0.119229092	1.47E-15
711	26/11/2015 19:30	0	18000	18000	5.36E-05	2	0.020277325	2	-1.282067159	2	-0.70849662	1	-0.029236425	2	-0.987167752	-1.146753359	0.158022499	-0.026150711	4.53E-12	3.56E-13	16.08323432	400.5359966	413.3339946	0	0	1264.614215	31.49388394	32.51800212	0	1	303.5806585	301.264946	100575.0967	1.149202284	1023.364087	0.024903946	-0.00189452	0.022788349	3168.35007	3794.414408	0.01982971	83.50037	626.064338	298.1627304	-0.063217987	-0.067946688	-0.003056243	0.092857993	-2.92E-15
712	26/11/2015 20:00	0	18000	18000	0.000697581	2	-0.064390023	1	1.20298451	1	0.22531637	1	0.027433321	1	0.030105976	1.944454474	0.300518355	0.044342087	-4.54E-12	-3.60E-13	16.22514013	403.9024417	416.8661762	0.6	0.6	1285.092813	31.99060968	33.04782991	0.6	0	303.8395671	301.2764598	100620.6683	1.149460518	1023.653937	0.024893618	0.001777679	0.023157373	3219.779965	3796.957649	0.020146297	84.79894333	577.1776838	298.433113	-0.06679047	-0.083616802	-0.003131486	0.107063265	6.29E-15
713	26/11/2015 20:30	0	18000	18000	0.00297465	2	-1.54964072	1	2.399778218	1	0.665144769	1	0.054767023	1	2.032093711	-4.486317013	-1.198046381	-0.10238539	1.46E-11	1.15E-12	15.64800029	390.4502513	402.7713453	0.1	0.1	1236.008141	30.8409816	31.82241616	0.1	0	304.6554654	302.0555984	100644.5004	1.1472717	1022.99911	0.024952086	0.003548903	0.022272867	3104.807795	3972.543774	0.019413768	78.15666667	867.7359783	297.8233216	-0.28040651	-0.291128956	-0.013071387	0.404419017	1.30E-14
714	26/11/2015 21:00	0	18000	18000	0.001913486	2	-0.023400933	2	1.063551342	1	-0.029648304	2	0.024271965	1	-0.009609372	1.190397908	0.144578581	0.027166809	1.07E-11	8.51E-13	15.71999522	392.0729239	404.5489679	0	0	1248.780954	31.14588733	32.14713848	0.1	0	304.6347437	302.0519158	100687.8745	1.147646232	1023.176337	0.024941033	0.001572823	0.022503033	3136.854397	3971.697542	0.019607988	78.98019333	834.8431447	297.9952485	-0.166566958	-0.192708071	-0.007125726	0.254817048	-9.12E-15
715	26/11/2015 21:30	0	18000	18000	0.000986989	2	-0.012063252	2	0.726663032	1	0.107547815	1	0.016582785	1	-0.136147752	0.345303856	0.436271069	0.007879993	-1.12E-11	-8.80E-13	15.92448342	396.9668547	409.6371556	0.1	0.1	1252.975667	31.23428224	32.24131662	0.2	0	304.4554905	301.9997685	100722.7877	1.148203574	1023.226921	0.024928084	0.001074564	0.022578622	3146.84786	3959.731173	0.019664302	79.47125	812.8833132	298.0485484	-0.124857032	-0.165008232	-0.006932683	0.207038781	-1.19E-14
716	26/11/2015 22:00	0	18000	18000	0.001130727	1	0.035296431	1	3.115124056	1	0.83239158	1	0.071051578	1	-1.397246948	-0.265862962	0.195477437	-0.006063958	-3.89E-12	-3.04E-13	16.04410767	399.1552989	411.8818599	-0.2	-0.2	1252.737922	31.16639391	32.16898518	-0.1	0	303.8188821	301.4656449	100744.5394	1.150516199	1023.177923	0.024878623	0.004604142	0.022574338	3140.686231	3838.95911	0.019621052	81.81088	698.2728793	298.015703	0.002510708	-0.080284874	-0.000504399	0.080325706	7.83E-15
717	26/11/2015 22:30	0	18000	18000	0.000281714	2	0.310792576	1	2.041039053	1	0.114395467	1	0.046543218	1	-0.5775159	0.684305546	-0.038863079	0.01560469	3.51E-12	2.76E-13	16.0424886	398.7206419	411.3122217	-0.2	-0.2	1260.999123	31.34092173	32.35495587	-0.2	0	303.4012451	301.2451032	100770.4124	1.151577272	1023.275741	0.024854039	0.003016001	0.022723205	3159.084771	3790.034868	0.019732245	83.35239333	630.9500974	298.1136127	0.111828853	-0.295925641	-0.001201897	0.316352844	2.28E-15
718	26/11/2015 23:00	0	18000	18000	0.001907315	1	0.857805123	1	0.481311697	2	-0.627673561	1	0.01097355	2	-0.522928353	-0.242690889	0.530637561	-0.005533172	1.55E-12	1.20E-13	16.29805178	404.6492611	417.422791	0	0	1259.827872	31.27910162	32.28907487	0	0	303.3980965	301.0456131	100808.9902	1.152808793	1023.236524	0.024828076	0.000711086	0.022702099	3154.060466	3746.249031	0.019692857	84.19249333	592.1885653	298.0869249	0.011020335	-0.140541376	-0.002122189	0.140988758	-4.34E-14
719	26/11/2015 23:30	0	18000	18000	0.001707534	1	-0.697221697	2	5.11055069	1	0.425142759	1	0.116544865	1	0.648516484	0.678859759	0.106617026	0.015481232	-2.20E-11	-1.71E-12	16.33177769	405.8414967	418.7547015	0	0	1265.692776	31.45221914	32.47358546	0	0	303.5447581	301.2932209	100803.6804	1.151724425	1023.341544	0.024849805	0.007552107	0.022807784	3171.3499	3800.6626	0.019803161	83.44202667	629.3126997	298.1786064	-0.031671753	-0.177960958	-0.004640747	0.180816866	8.29E-15
720	27/11/2015 0:00	0	18000	18000	0.000340746	1	1.100012165	1	3.446455628	1	0.272270744	1	0.078563484	1	-1.100318273	2.796353912	0.150345066	0.063744127	7.07E-13	5.58E-14	16.42130367	407.5204688	420.7342231	0.3	0.3	1296.072587	32.16407897	33.2329874	0.4	0	303.3172699	300.873727	100798.1337	1.15295259	1023.749538	0.024816572	0.005090914	0.023355228	3242.948786	3708.875815	0.020256885	87.43751333	465.9270298	298.5536874	-0.066914099	-0.069270214	-0.003040461	0.096359242	2.18E-15
721	27/11/2015 0:30	0	18000	18000	0.001620904	1	2.232684334	1	4.481531768	1	-0.067893446	2	0.102160942	1	0.064316305	1.116645925	-0.081405809	0.025455047	-1.22E-11	-9.70E-13	16.38635824	406.6114663	419.8506874	0.3	0.3	1307.660521	32.44831792	33.53652163	0.1	0	303.3681138	300.8982436	100816.7044	1.152945591	1023.916019	0.024814023	0.006620029	0.023564043	3272.209976	3714.186536	0.020438122	88.10031333	441.97656	298.7048967	0.035553715	-0.04320834	0.001010918	0.055964714	-9.79E-15
722	27/11/2015 1:00	0	18000	18000	0.000720391	2	1.517856384	1	5.657411701	1	0.913474333	1	0.128987243	1	0.437540051	0.214441762	-0.03916603	0.004889206	-4.44E-12	-3.55E-13	16.35884878	406.1738623	419.349134	0.2	0.2	1309.071843	32.50294526	33.59487773	-0.2	0	303.3929223	301.0651272	100811.7697	1.152226003	1023.950541	0.024829	0.008358373	0.023589475	3277.558368	3750.512638	0.020472958	87.38961	472.9542707	298.7324071	0.079360416	-0.272418051	-0.000635801	0.283742972	-9.46E-15
723	27/11/2015 1:30	0	18000	18000	0.000796492	1	1.187140448	1	1.813683719	1	-0.019053622	2	0.041339427	1	-0.782322704	0.144987523	-0.028011247	0.003304711	-1.25E-11	-1.00E-12	16.35713246	405.8610994	418.9499296	0	0	1311.430304	32.53984441	33.63429927	-0.2	0	303.0368968	300.766938	100778.9566	1.152976657	1023.967228	0.024812485	0.002678795	0.023631974	3280.211214	3685.820528	0.02049649	88.99541333	405.6093144	298.7460379	0.12513484	-0.27377471	0.000188737	0.301017202	-6.74E-15
724	27/11/2015 2:00	0	18000	18000	0.000387435	1	1.798791022	1	4.079432668	1	0.27850518	1	0.092965514	1	-0.501618778	2.012545492	-0.087890912	0.045863565	1.91E-11	1.56E-12	16.3220079	404.8800085	418.0679386	0	0	1332.423791	33.05180092	34.18156314	-0.1	0	302.9781402	300.5758112	100742.1693	1.153062619	1024.263582	0.024805772	0.006024165	0.024010277	3330.603283	3644.868458	0.020823047	91.37787333	314.2651753	299.0031505	-0.019502033	-0.091093261	-0.002507448	0.093191195	4.32E-15
725	27/11/2015 2:30	0	18000	18000	0.000600608	1	3.449120824	1	8.363884135	1	-0.437488511	2	0.190581224	1	-0.310525675	-0.325820845	0.186771098	-0.007424222	-2.34E-12	-1.90E-13	16.40867679	406.9645243	420.267185	0	0	1329.296926	32.96894063	34.09294904	0	1	303.0663845	300.4575116	100718.6959	1.153284433	1024.213196	0.024801788	0.012349663	0.023953931	3321.479419	3619.719841	0.020770185	91.76067667	298.2404215	298.9568514	-0.023394947	-0.027185659	0.000879268	0.035876966	1.25E-15
726	27/11/2015 3:00	0	18000	18000	0.000739154	1	3.032720315	1	7.291327772	1	-0.127380678	2	0.166125255	1	-0.26750731	-1.763374004	0.202565466	-0.040176627	6.53E-12	5.19E-13	16.50258386	409.2249387	422.502905	0	0	1311.440437	32.52061235	33.61375215	0.2	0	302.8992252	300.3556088	100701.4265	1.153675914	1023.949258	0.024797628	0.010764917	0.023632157	3275.750504	3598.178217	0.020484225	91.03914	322.4277125	298.7231124	-0.029973399	-0.062639182	-8.49E-05	0.06944119	-3.71E-15
727	27/11/2015 3:30	0	18000	18000	0.000339698	1	1.5650654	1	3.904312697	1	0.044598397	2	0.088957853	1	0.066180839	0.001897742	-0.530898562	4.32E-05	2.82E-12	2.27E-13	16.25699476	403.2982766	416.2321372	0	0	1310.928666	32.52109505	33.61426785	0.4	0	302.8557975	300.3808296	100669.0875	1.153208377	1023.949728	0.024807677	0.005764469	0.023622935	3274.747144	3603.499311	0.020484533	90.87686333	328.7521669	298.717952	0.015657427	-0.064554094	0.000172265	0.066426017	3.15E-15
728	27/11/2015 4:00	0	18000	18000	0.000309722	1	0.787619351	1	1.561150459	1	-0.041137904	2	0.035558492	1	-0.877004192	-2.514542854	1.005692694	-0.057274013	1.72E-13	1.32E-14	16.72209389	414.5166298	427.6577005	0	0	1286.16635	31.88221191	32.93216208	0	1	302.4436389	300.0468289	100634.701	1.154380013	1023.571075	0.02478856	0.00230419	0.023176718	3209.317496	3533.584278	0.0200772	90.82329	324.2667818	298.3784159	-0.068287196	-0.072726557	-0.002712446	0.099798049	7.80E-15
729	27/11/2015 4:30	0	18000	18000	0.000188557	2	0.054226107	2	0.215759077	2	-0.009325127	2	0.00491345	2	-0.504428281	-2.043397919	-0.822305522	-0.046534001	-1.70E-12	-1.31E-13	16.35967094	405.3481083	417.9929861	-0.4	-0.4	1265.811715	31.36336826	32.37887897	0	1	302.3010105	299.8547892	100616.0869	1.155135014	1023.265109	0.024777278	0.000318392	0.022809928	3156.50586	3493.92284	0.019746547	90.34274667	337.41698	298.0999188	-0.077447305	-0.074082503	-0.003444834	0.107229516	-3.17E-15
730	27/11/2015 5:00	0	18000	18000	0.001312925	1	1.225236141	1	0.33320343	2	-0.094272548	2	0.007587994	2	0.000279721	-1.332291718	-0.496138252	-0.030340087	6.37E-12	4.94E-13	16.13705723	399.8164978	412.1149178	0	0	1252.208853	31.02509653	32.01847274	-0.1	0	302.2808041	299.8548957	100620.1111	1.155330337	1023.06785	0.024776295	0.000491702	0.022564804	3122.586036	3493.944726	0.019531041	89.37136333	371.3586903	297.9188906	0.011137343	-0.17895458	-0.003189295	0.179329177	1.92E-14
731	27/11/2015 5:30	0	18000	18000	0.000475225	2	0.531885015	1	0.53266119	2	-0.091662623	2	0.012129598	2	-0.137835827	-0.672709966	0.266408023	-0.015318745	5.01E-12	3.84E-13	16.26200712	402.7858373	415.0754761	0	0	1245.708553	30.85435634	31.83665587	-0.2	0	302.0413312	299.802434	100634.0914	1.155768557	1022.967574	0.024768519	0.000785998	0.022447669	3105.833001	3483.177588	0.019422287	89.16665667	377.344587	297.8288457	0.032706173	-0.250626889	-0.00456989	0.252793226	2.40E-14
732	27/11/2015 6:00	0	18000	18000	0.000556114	1	0.481006817	1	0.94616736	1	0.318933135	1	0.021543838	1	-0.250312942	0.175016451	0.068202607	0.003985052	-8.00E-14	-6.12E-15	16.29969012	403.5456855	415.8751431	-0.5	-0.5	1248.037417	30.89875398	31.88392761	-0.5	0	301.972004	299.7072041	100645.3796	1.156245837	1022.991992	0.024757875	0.001396041	0.022489635	3110.650997	3463.706612	0.019450565	89.807	353.055615	297.8547851	0.007582175	-0.059834968	-0.000177233	0.060313714	-1.32E-15
733	27/11/2015 6:30	0	18000	18000	0.000407238	1	0.40348273	1	0.299864561	1	-0.045311646	1	0.006827515	1	-0.109614212	-0.0439871	-0.029648263	-0.001001527	-1.16E-12	-8.91E-14	16.28726382	403.2153915	415.5631035	0	0	1247.656822	30.88759654	31.87204749	0	1	302.0306414	299.6655043	100637.0279	1.15631571	1022.984782	0.024756484	0.000442423	0.022482776	3109.26972	3455.210459	0.019443458	89.98785333	345.9407388	297.8473521	-0.011303005	0.018959187	0.002223793	0.022184543	2.70E-15
734	27/11/2015 7:00	0	18000	18000	0.00031031	1	0.628584402	1	0.212369559	2	-0.12797018	2	0.004835205	2	-0.092800817	-0.202698518	0.260483655	-0.004615016	5.67E-12	4.31E-13	16.40986415	406.1163295	418.5845653	-0.1	-0.1	1245.992395	30.83620033	31.81732576	0.6	0	301.919126	299.6302121	100658.4307	1.156720599	1022.95438	0.024748305	0.000313321	0.022452783	3104.756127	3448.034002	0.019410723	90.04424333	343.2778751	297.8230432	-0.033128058	-0.034938693	-0.001407501	0.048168055	-3.47E-15
735	27/11/2015 7:30	0	18000	18000	0.000153174	2	0.145389641	1	0.392357968	1	0.088296516	1	0.008932494	1	-0.201518652	-0.005996018	-0.043506979	-0.000136506	6.29E-13	4.79E-14	16.39773694	405.6320236	418.0529007	0.2	0.2	1246.496712	30.83468078	31.81570798	0.1	0	301.8459543	299.5536089	100678.3889	1.157246483	1022.952394	0.024737073	0.000578826	0.022461871	3105.218702	3432.501925	0.019409755	90.46517	327.2832233	297.8255359	-0.0609431	-0.054111471	-0.002935828	0.081552019	9.32E-15
736	27/11/2015 8:00	1	18000	18000	0.000145878	1	0.299049464	1	0.384353193	1	0.014857242	2	0.008752321	1	0.638383654	0.255599196	-0.409380362	0.005820392	-5.41E-12	-4.17E-13	16.20954604	401.0738277	413.2783816	0	0	1248.814125	30.89948723	31.88470837	-0.2	0	301.899379	299.796332	100735.5739	1.156937639	1022.994329	0.024743064	0.00056715	0.022503631	3113.512521	3481.927103	0.019451032	89.41923333	368.4145823	297.8701745	-0.041110132	-0.063737375	-0.002869757	0.075899483	1.24E-15
737	27/11/2015 8:30	1	18000	18000	0.000448296	1	0.741589414	1	0.665601737	1	0.371558233	1	0.015165943	1	1.630094443	2.638341777	-0.210196513	0.06011544	5.06E-12	4.01E-13	16.09021501	398.7298422	411.1325533	-0.1	-0.1	1273.959856	31.56985857	32.59900453	-0.1	0	302.2841229	300.4169819	100790.0372	1.154875381	1023.395432	0.02478089	0.000982753	0.022956757	3182.780739	3611.138706	0.019878125	88.13787	428.3579678	298.2389816	0.029594391	-0.124415408	-0.000301367	0.127887109	1.77E-15
738	27/11/2015 9:00	1	18000	18000	0.002042202	1	3.450152097	1	0.89597379	1	0.066518562	2	0.020431987	1	2.23382459	5.283722026	-0.45940983	0.120491179	-1.60E-11	-1.34E-12	15.84677125	393.5950645	405.9842076	0	0	1325.274385	32.91657643	34.03695651	-0.2	0	302.7703566	301.269217	100845.3607	1.151646719	1024.195652	0.024837556	0.001323993	0.023881445	3320.374441	3795.357628	0.02073678	87.48515333	474.9831876	298.9512367	0.118410657	-0.055746181	0.004222174	0.130944825	9.84E-14
739	27/11/2015 9:30	1	18000	18000	0.001057131	1	0.83219084	1	1.288467406	1	-0.242644272	1	0.029390762	1	0.756023802	-5.888472318	0.032904278	-0.134319805	-1.26E-11	-1.01E-12	15.8517438	393.9630607	406.3570162	0.1	0.1	1264.008019	31.41436513	32.43323461	-0.3	0	303.3081088	301.5579093	100879.3524	1.151594021	1023.324527	0.024852979	0.001904521	0.022777425	3169.910877	3859.589242	0.019779041	82.13078333	689.678364	298.1709923	-0.072422273	0.033666942	6.73E-05	0.079865219	7.28E-15
740	27/11/2015 10:00	1	18000	18000	0.000786407	1	1.131396561	1	2.850522868	1	-0.089868788	1	0.065089444	1	2.767472602	4.460489437	0.491642517	0.101851762	5.73E-12	4.67E-13	16.0240467	399.4785392	412.2006823	0	0	1305.939167	32.55698642	33.65261412	-0.2	0	303.5186701	302.617713	100921.3646	1.147536929	1024.008862	0.024929941	0.004217796	0.023533024	3286.576848	4103.56864	0.020507422	80.0907	816.9917912	298.7787066	0.030036693	0.121306212	0.001555904	0.124979282	-1.12E-14
741	27/11/2015 10:30	1	18000	18000	0.005435898	2	1.596201518	1	4.81876759	1	-0.676167639	2	0.110041725	1	0.218032498	-1.40953215	0.289779916	-0.032188178	-1.14E-11	-9.12E-13	16.148162	402.7307032	415.4306149	0	0	1290.942214	32.1957425	33.26679155	-0.1	0	303.8274015	302.7012468	100909.6238	1.147245433	1023.799939	0.024939724	0.007130704	0.023262779	3249.731737	4123.357007	0.020277073	78.81276667	873.6252702	298.5888446	0.246713433	0.233319706	0.012936432	0.339813117	-1.21E-14
742	27/11/2015 11:00	1	18000	18000	0.003662022	1	2.349536944	1	15.07799192	1	0.136647152	1	0.344227409	1	-0.736861369	0.401060695	0.576429798	0.009156132	-1.42E-11	-1.12E-12	16.41939073	409.1951653	422.0137935	0	0	1296.008631	32.29842537	33.37643155	-0.1	0	303.6968955	302.4191472	100889.4718	1.148041146	1023.854527	0.024921459	0.022305936	0.023354076	3259.445154	4056.861431	0.020342543	80.34401	797.4162772	298.6390794	1.862803817	0.688794409	0.057575208	1.986904805	1.12E-14
743	27/11/2015 11:30	1	18000	18000	0.003257719	1	2.600249494	1	15.68099232	1	-0.070979823	1	0.357816403	1	-1.330380614	-3.397107672	0.216900265	-0.077516832	-1.26E-11	-9.61E-13	16.54831516	411.6229962	424.4863947	-0.1	-0.1	1263.59814	31.43075578	32.450706	-0.1	0	303.5420034	301.910708	100911.9714	1.150613034	1023.340519	0.024874012	0.023186503	0.022770039	3172.590314	3939.366786	0.019789485	80.53554	766.7764723	298.1851672	1.494188366	0.889759819	0.056487937	1.73996043	4.84E-14
744	27/11/2015 12:00	1	18000	18000	0.002177155	1	1.905280879	1	13.83736792	1	-0.027196075	1	0.315894431	1	1.245635052	1.738425756	-1.250875542	0.039686667	1.72E-14	1.38E-15	15.96309983	397.6026526	409.9907013	-0.1	-0.1	1279.752725	31.87558078	32.92508705	-0.1	0	303.7546993	302.387359	100934.9584	1.148865421	1023.608041	0.024907609	0.020469959	0.023061144	3218.223444	4049.427236	0.020072973	79.47354667	831.2037919	298.4249855	1.368560728	0.702664142	0.049774266	1.53921176	2.61E-14
745	27/11/2015 12:30	1	18000	18000	0.002102503	1	1.61726617	1	12.8318057	1	0.066383348	1	0.293096353	1	1.442184986	1.596122941	-0.502374897	0.036457676	1.53E-11	1.26E-12	15.70688062	391.9611662	404.1527619	-0.1	-0.1	1293.74153	32.28498715	33.36208152	-0.1	0	303.9461587	302.940218	100928.5086	1.146515804	1023.856367	0.024954743	0.018992644	0.023313223	3259.349653	4180.425973	0.020333974	77.96692667	921.0763204	298.6385862	1.272386677	0.489802961	0.037196819	1.3639129	-1.15E-14
746	27/11/2015 13:00	1	18000	18000	0.001201887	1	1.41201527	1	9.508954738	1	-0.05895932	1	0.217161516	1	-0.446630617	-2.883354579	-0.274513138	-0.065848841	6.97E-12	5.65E-13	15.58036429	388.8778981	400.9640555	-0.1	-0.1	1263.863649	31.54538816	32.57291336	-0.1	0	304.1018839	302.7689464	100852.2744	1.146622425	1023.422716	0.024959487	0.014072066	0.022774823	3182.277528	4139.455208	0.019862531	76.87672333	957.1776803	298.2363278	1.209305224	0.744581713	0.039858778	1.420707491	-2.66E-14
747	27/11/2015 13:30	1	18000	18000	0.003494846	1	2.209095226	1	19.12828561	1	-0.233229172	1	0.437185974	1	2.087046749	2.876318492	0.066981649	0.065739613	2.35E-11	1.95E-12	15.56467801	389.6324399	401.641722	-0.1	-0.1	1289.728951	32.28593858	33.36309749	-0.1	0	304.4739669	303.5715158	100822.1773	1.142925752	1023.868266	0.025033119	0.028329651	0.023240916	3256.011779	4334.502451	0.020334581	75.11846667	1078.490672	298.621338	1.828029048	0.515066977	0.047363869	1.899796707	-2.61E-14
748	27/11/2015 14:00	1	18000	18000	0.006234189	2	3.692668692	1	57.07857334	1	-8.804336084	1	1.298659158	1	-12.26845115	-10.62049626	8.897817542	-0.241638918	2.29E-11	1.39E-12	19.79387316	488.4360853	497.19318	0	0	1199.6502	29.60271812	30.50577189	-0.1	0	301.9821239	298.9182929	100713.0051	1.160651617	1022.225046	0.024676125	0.084153113	0.021617697	2982.178423	3306.017249	0.018625483	90.20456333	323.8388258	297.1507676	0.494389268	0.074829398	0.013167595	0.500193535	-1.50E-13
749	27/11/2015 14:30	1	18000	18000	0.006979683	2	0.864655154	1	33.08930809	1	-13.6049262	2	0.753305527	1	1.63028589	-0.322680893	1.589954921	-0.007346098	1.38E-11	8.05E-13	20.48079154	506.1168644	517.9986164	-0.3	-0.3	1194.613435	29.52102729	30.41902826	-0.1	0	303.3615379	299.5375302	100776.0178	1.159013075	1022.188171	0.024711782	0.048814198	0.021526934	2975.809588	3429.249538	0.018573504	86.77728333	453.4399503	297.1151818	0.848543076	-0.078269672	0.015091327	0.852278852	2.60E-14
750	27/11/2015 15:00	1	18000	18000	0.002333617	2	2.153093414	1	11.02723588	1	-0.069577851	1	0.251372981	1	3.524146958	-6.85969271	-9.789135029	-0.156371136	1.56E-11	1.09E-12	15.97825843	396.738438	408.2532288	-0.1	-0.1	1118.563926	27.77382197	28.5672435	-0.1	0	303.9210038	300.8829176	100747.1371	1.154270605	1021.201659	0.024829892	0.016288969	0.020156522	2798.88362	3710.865899	0.017462562	75.42400333	911.9822797	296.0989607	1.198644868	0.428592526	0.038777144	1.273555943	6.36E-14
751	27/11/2015 15:30	1	18000	18000	0.003156249	2	0.894154471	1	17.02856274	1	-0.073153966	1	0.388542622	1	2.523135208	11.04252308	-1.195825769	0.251958485	-6.30E-11	-5.03E-12	15.38120228	383.3274713	395.0174631	-0.1	-0.1	1227.819509	30.59949016	31.56537453	-0.1	0	303.744203	301.8492026	100697.8951	1.148771374	1022.855331	0.024921815	0.025177562	0.022125308	3082.130776	3925.356326	0.019259975	78.51849667	843.2255501	297.7007221	0.900164771	0.449572769	0.031949146	1.006694114	4.56E-14
752	27/11/2015 16:00	1	18000	18000	0.002506248	1	1.865841296	1	17.52806456	1	0.005028457	1	0.399992118	1	0.350012029	-6.548744019	-0.066926865	-0.149442968	-2.75E-11	-2.08E-12	15.33836365	382.5762775	393.8514304	0	0	1159.554664	28.92212737	29.78353043	0	0	303.8813698	301.9833987	100659.3407	1.148557784	1021.886549	0.024942444	0.025919489	0.020895175	2912.063194	3955.981237	0.018192533	73.61165333	1043.918043	296.7552813	1.325670063	0.857885379	0.050848138	1.579858845	-1.65E-14
753	27/11/2015 16:30	1	18000	18000	0.00332668	1	2.73615279	1	19.67098917	1	0.094772531	1	0.448859641	1	-0.204119825	-2.739628875	-0.024971544	-0.062513828	2.56E-11	1.89E-12	15.33500802	382.2961384	393.2781999	-0.1	-0.1	1132.019275	28.22082629	29.04036951	-0.1	0	303.7078485	301.9051683	100684.9744	1.14945607	1021.480252	0.024929634	0.029086105	0.020398988	2842.175352	3938.103109	0.017746644	72.17117667	1095.927757	296.3527018	1.841607343	0.736940288	0.06090463	1.984517062	-4.31E-14
754	27/11/2015 17:00	1	18000	18000	0.004600447	2	2.610522227	1	16.24151654	1	0.028437124	1	0.370624812	1	0.145222468	3.175987384	-0.094571909	0.072474742	-4.16E-11	-3.16E-12	15.29218036	381.2351803	392.4212398	-0.1	-0.1	1164.612955	29.03388658	29.90205959	-0.1	0	303.662638	301.9608185	100701.7587	1.149078613	1021.950852	0.024930074	0.024016488	0.020986326	2924.547708	3950.813712	0.018263612	74.02393333	1026.266004	296.8263054	1.585443761	0.290722375	0.041539888	1.612413403	8.92E-14
755	27/11/2015 17:30	1	18000	18000	0.011056935	2	4.403357972	1	5.654345111	2	-0.480477301	2	0.128989179	2	-0.845021184	0.974149261	-0.104503282	0.022222682	-7.38E-11	-5.69E-12	15.25460316	380.0635307	391.285543	0	0	1175.332795	29.28303852	30.16640244	-0.1	0	303.440659	301.6372136	100655.9973	1.14967912	1022.088231	0.024914678	0.008358499	0.021179497	2948.304085	3877.398577	0.018422094	76.0382	929.0944922	296.9607258	1.151684519	0.109202764	0.026180328	1.15714644	-7.10E-14
756	27/11/2015 18:00	1	18000	18000	0.003456487	2	3.34932988	1	17.87555668	1	-0.121193386	1	0.407721223	1	-0.415008928	-3.343351909	-0.199964965	-0.076258074	3.22E-12	2.43E-13	15.1704382	377.8224574	388.8757728	-0.1	-0.1	1141.465024	28.42838912	29.26020975	-0.1	0	303.5462842	301.4783192	100641.3521	1.15049354	1021.591036	0.024905178	0.026420335	0.0205692	2861.838972	3841.787366	0.017878588	74.49238333	979.9483946	296.466839	1.614242748	0.311928576	0.044513676	1.644706829	3.46E-14
757	27/11/2015 18:30	1	18000	18000	0.009826566	2	4.976203554	1	2.644487972	2	-0.685565525	1	0.060296491	2	-0.947887784	1.810512926	0.09572524	0.041281177	-8.99E-11	-6.86E-12	15.23289375	378.893913	390.1479425	0	0	1161.499696	28.89045065	29.74993981	-0.1	0	303.2478975	301.1158926	100648.7724	1.151759758	1021.85088	0.024873404	0.003907213	0.020930225	2908.568376	3761.624097	0.018172388	77.32214333	853.0557211	296.7353516	1.037130528	0.007960348	0.01758189	1.037310089	5.04E-14
758	27/11/2015 19:00	0	18000	18000	0.005777715	2	3.204604895	1	6.93333938	1	-0.180535587	1	0.1580458	1	-0.680733191	0.960007892	0.129740431	0.021883425	-6.82E-11	-5.22E-12	15.30640787	380.3446607	391.7609974	0	0	1172.500963	29.13514946	30.00948015	-0.1	0	303.1426578	300.8558818	100661.7519	1.152795955	1021.987553	0.024848721	0.010241368	0.021128468	2933.581877	3705.014414	0.01832802	79.17869	771.4325366	296.8775355	0.774541444	-0.0502246	0.010968884	0.776245628	-3.00E-15
759	27/11/2015 19:30	0	18000	18000	0.004017814	1	2.388623662	1	19.22540536	1	0.025251988	1	0.438369418	1	0.76865634	-3.110027459	-0.251911441	-0.070913508	5.27E-12	3.96E-13	15.18336743	377.5260234	388.6123768	-0.1	-0.1	1139.848355	28.34169816	29.16837957	-0.1	0	303.4732897	301.1497024	100696.3357	1.152416389	1021.534595	0.024864446	0.028406338	0.020540068	2854.670681	3769.040214	0.017823478	75.73999	914.3695329	296.4253105	2.092510903	0.64322695	0.06171242	2.190011692	3.18E-15
760	27/11/2015 20:00	0	18000	18000	0.005353148	1	2.589503533	1	15.40990047	1	0.09548283	1	0.35132767	1	-0.323300142	-0.048063508	0.097811095	-0.001095792	-1.94E-12	-1.45E-13	15.23884104	378.6196065	389.7459274	-0.1	-0.1	1140.215472	28.3294466	29.15540303	-0.1	0	303.3631324	301.0262129	100731.0067	1.153291498	1021.52521	0.024845696	0.022766033	0.020546683	2854.419136	3742.014497	0.017815689	76.28028	887.5953611	296.4238515	2.248828604	0.421620529	0.055796149	2.288691148	3.06E-14
761	27/11/2015 20:30	0	18000	18000	0.007733872	1	4.517910697	1	19.73886641	1	-0.202474597	1	0.44992599	1	-0.580378144	-0.9061542	0.148606704	-0.020654799	-3.04E-11	-2.25E-12	15.32007752	380.2795486	391.3818826	0	0	1131.995529	28.09873177	28.91109693	0	0	303.076741	300.8047268	100751.7666	1.154480339	1021.387653	0.024822299	0.029155204	0.02039856	2831.756249	3693.964664	0.01766904	76.65899667	862.2084154	296.291944	2.088274457	0.103057847	0.038257167	2.09116588	1.91E-14
762	27/11/2015 21:00	0	18000	18000	0.005578295	1	2.924563973	1	10.88078197	1	-0.292633411	1	0.247981441	1	-0.370887288	-0.225759833	0.047329976	-0.005145241	2.23E-11	1.64E-12	15.35017535	380.8079225	391.8840646	-0.5	-0.5	1130.330351	28.04129224	28.8502917	-0.1	0	302.9875811	300.6632668	100762.2271	1.155168792	1021.351732	0.02480805	0.016069197	0.020368553	2826.260967	3663.557827	0.017632534	77.14525333	837.2968604	296.2598201	1.965981631	0.119077054	0.035809144	1.969910001	1.79E-14
763	27/11/2015 21:30	0	18000	18000	0.006155562	1	3.244592664	1	22.03878427	1	-0.082602166	1	0.502439631	1	0.850190496	-0.272288972	-0.07070996	-0.006207637	-1.74E-11	-1.28E-12	15.30868195	380.0180454	391.0371314	0	0	1126.824563	27.97194882	28.77689465	0	0	303.2945279	300.9877442	100807.3998	1.154471382	1021.318354	0.024823695	0.032558088	0.020305379	2820.535803	3733.630153	0.017588465	75.54406	913.0943502	296.2262942	2.401502818	0.458199512	0.059054646	2.445536757	-3.02E-14
764	27/11/2015 22:00	0	18000	18000	0.006802868	2	3.533474717	1	16.2015785	1	-0.375875722	1	0.369269915	1	-0.680404923	-1.473487934	0.265073607	-0.033584059	-8.95E-11	-6.45E-12	15.44758145	382.9753039	393.9612937	-0.1	-0.1	1113.155637	27.59727274	28.38049706	-0.1	0	302.9337189	300.7283792	100849.5949	1.15611623	1021.09713	0.024791927	0.02392869	0.020059065	2783.920333	3677.526556	0.017350388	75.70089	893.6062231	296.0104593	1.569636858	-0.006244044	0.027402222	1.569888447	-4.96E-14
765	27/11/2015 22:30	0	18000	18000	0.006244144	2	2.271567811	1	14.22908066	1	0.060149112	2	0.32424955	1	-0.522265692	0.557174547	0.256230924	0.012696786	2.50E-11	1.80E-12	15.58026554	385.8306974	396.8955005	0	0	1120.12161	27.73876355	28.53015477	-0.1	0	302.7738726	300.5295237	100896.3001	1.157354407	1021.174996	0.024764064	0.021011371	0.020184592	2799.489343	3635.010422	0.017440286	77.01461667	835.5210798	296.1025346	1.148125815	-0.108101425	0.017025036	1.15332938	-7.42E-14
766	27/11/2015 23:00	0	18000	18000	0.003082825	2	1.825407534	1	NA	NA	4.873528295	1	NA	NA	-1.593998683	-2989.802729	-3.72371798	-68.09093318	2.09E-11	1.70E-12	13.9439705	344.4388364	344.4388364	0.3	0.3	1135.210234	28.04154613	28.85056045	NA	1	302.2723123	299.9241572	100947.5561	1.160145291	1021.338446	0.024701633	NA	0.020456489	2831.484862	3508.204247	0.017632696	80.71037667	676.719385	296.2903588	0.675243596	-0.261925168	0.005120321	0.724282352	4.79E-14
767	27/11/2015 23:30	0	18000	18000	0.001750355	1	1.635494728	1	NA	NA	-1.189530015	2	NA	NA	-1.13166613	-8899.690127	-2.709513917	-202.6004984	1.51E-12	1.39E-13	12.75159001	314.3785909	314.3785909	0	0	1173.872023	28.94072288	29.80325049	NA	0	301.7044655	299.4952702	100997.6726	1.161983997	1021.851658	0.02465407	NA	0.021153174	2923.729704	3420.714078	0.018204359	85.47132667	496.984374	296.82166	0.071117213	-0.240101804	-0.000606566	0.250413463	1.31E-14
768	28/11/2015 0:00	0	18000	18000	0.001339463	2	3.576846322	1	5.921031831	1	1.462275578	1	0.134871409	1	1.601957415	0.211090368	5.188458649	0.004808293	-1.46E-11	-1.14E-12	15.06374388	372.0435095	384.7234659	0	0	1173.950434	28.99416261	29.85992616	0	1	302.6430762	300.1034594	101022.9887	1.159896096	1021.893611	0.024697944	0.008739667	0.021154587	2929.862654	3545.354659	0.018238347	82.63948	615.4920046	296.8564616	1.14392021	0.578893275	0.03637629	1.282573236	8.35E-14
769	28/11/2015 0:30	0	18000	18000	0.00167993	2	2.298727569	1	10.48153396	1	-0.168301635	1	0.238783885	1	0.359276297	0.645008386	1.349756668	0.014694186	-2.71E-11	-2.04E-12	15.66036684	387.0555369	398.6943518	-0.1	-0.1	1179.72368	29.15759171	30.03329012	-0.1	0	302.63854	300.2399532	100996.6922	1.158994582	1021.990701	0.024715611	0.015473196	0.021258621	2945.610233	3573.864668	0.018342295	82.42086667	628.2544351	296.9455309	0.892085129	0.530531318	0.030304469	1.038363	-1.44E-13
770	28/11/2015 1:00	0	18000	18000	0.000422469	2	1.573419168	1	5.574281304	1	0.049618858	2	0.126964444	1	-0.541834441	2.949920191	0.713272017	0.067189824	-2.38E-12	-1.80E-13	15.98599776	394.986207	406.9528682	0	0	1210.310035	29.90465638	30.82651265	-0.3	0	302.1639278	300.0341922	100957.5001	1.159008201	1022.420477	0.024708261	0.008227296	0.021809787	3019.909189	3530.962451	0.01881763	85.52651667	511.0532619	297.3602355	0.091480719	-0.222549995	-0.001817216	0.240625278	5.09E-15
771	28/11/2015 1:30	0	18000	18000	0.000819193	1	2.211417125	1	1.752098767	1	-0.523580691	1	0.039906804	1	-0.030318112	-3.220926228	-0.157252408	-0.073361659	5.02E-13	3.71E-14	15.9079708	393.2369671	404.833036	0	0	1176.747373	29.08859803	29.9600952	-0.2	0	302.1458024	300.0226719	100907.7545	1.158843164	1021.946348	0.024719493	0.002585961	0.021204988	2936.052463	3528.573741	0.018298411	83.20791	592.5212783	296.8915214	0.109163001	-0.195803297	-0.002097804	0.224187182	-1.37E-14
772	28/11/2015 2:00	0	18000	18000	0.00495059	2	3.336940049	1	7.98786829	1	-0.490557608	1	0.181983416	1	0.700019861	-1.970497489	-0.357666173	-0.044892811	-3.48E-12	-2.55E-13	15.7250185	389.2528598	400.6640937	0	0	1154.918033	28.58852899	29.42988615	-0.1	0	302.6184112	300.2890567	100857.6579	1.157461609	1021.661334	0.02475373	0.011792525	0.020811623	2884.145511	3584.169842	0.017980401	80.46899667	700.0243314	296.5954896	0.666494637	-0.078895016	0.011471072	0.671245938	-1.57E-14
773	28/11/2015 2:30	0	18000	18000	0.001513574	1	1.607858349	1	4.870778506	1	-0.051174467	1	0.110962634	1	-0.140146223	1.527590223	0.287889617	0.034800481	1.19E-11	8.75E-13	15.84940045	392.4607679	404.0482596	0	0	1170.19866	28.97630521	29.84098675	-0.1	0	302.3576697	300.2357118	100806.5978	1.156909668	1021.884656	0.024761868	0.007190379	0.02108698	2921.786274	3572.975755	0.018226989	81.77459	651.1894805	296.8106186	0.128764771	-0.175976941	0.001050222	0.218058141	-2.12E-15
774	28/11/2015 3:00	0	18000	18000	0.000638506	1	1.454894565	1	7.255887559	1	0.161346625	1	0.165266109	1	-0.529331131	0.530300286	0.229842511	0.012078559	3.04E-12	2.24E-13	15.95394822	395.0216857	406.6130978	0	0	1175.716603	29.11088517	29.98373834	-0.1	0	302.0314867	300.0342472	100746.0645	1.156931791	1021.958705	0.024760121	0.010709244	0.021186414	2933.59381	3530.973853	0.018312587	83.08172	597.3800431	296.877603	0.064045656	-0.224658257	-0.003250817	0.233631647	1.06E-15
775	28/11/2015 3:30	0	18000	18000	0.000621248	1	2.421639318	1	8.439125614	1	0.040737012	1	0.192131477	1	-1.196837525	1.607159315	0.295756639	0.036589797	-6.76E-12	-5.01E-13	16.10306021	398.3137163	410.0218695	-0.2	-0.2	1193.362707	29.51816168	30.41598566	0	0	301.5563607	299.5792157	100694.2924	1.157913286	1022.18681	0.024735281	0.01245012	0.021504396	2973.107694	3437.687165	0.018571681	86.48569667	464.5794711	297.1000648	0.012839183	-0.139823374	-0.002098014	0.140427285	2.20E-15
776	28/11/2015 4:00	0	18000	18000	0.001081854	1	2.615837965	1	7.872386891	1	0.189633608	2	0.17918222	1	-0.701712764	-1.111428632	-0.017519623	-0.025297061	-5.87E-12	-4.31E-13	16.10410045	398.1188155	409.7526006	0	0	1182.640373	29.23673918	30.11726995	0.2	0	301.4194512	299.3125607	100660.4181	1.158679663	1022.018655	0.02472158	0.011611008	0.02131118	2943.771815	3384.023971	0.018392642	86.99027667	440.2521562	296.9351542	-0.034177698	-0.065897269	-0.001025934	0.07424027	-7.72E-15
777	28/11/2015 4:30	0	18000	18000	0.000346178	1	0.97946766	1	4.170947647	1	0.155995921	2	0.094942034	1	0.219995827	-0.458221892	-0.043971126	-0.010430368	2.39E-12	1.75E-13	16.07821957	397.6294643	409.1668846	-0.2	-0.2	1177.499191	29.12066043	29.99410868	-0.1	0	301.4615103	299.3961938	100650.4434	1.15829262	1021.952658	0.024730939	0.006152244	0.021218536	2931.793595	3400.775631	0.018318804	86.20955667	468.9820363	296.8674056	0.009367607	-0.127286214	-0.002178418	0.127649041	-2.72E-15
778	28/11/2015 5:00	0	18000	18000	0.000513532	1	0.539971856	1	3.986687585	1	0.181044926	1	0.090748358	1	0.017314403	-1.743439488	-0.15671621	-0.039685646	-4.66E-12	-3.38E-13	16.00953476	395.885581	407.2538084	-0.4	-0.4	1159.775219	28.67905242	29.52582511	-0.2	0	301.4336283	299.4027758	100664.1591	1.158620587	1021.6967	0.024728113	0.005880494	0.02089915	2887.727089	3402.097061	0.018037958	84.88079667	514.3699723	296.6160648	0.003496046	-0.17458155	-0.003179677	0.174645499	1.18E-14
779	28/11/2015 5:30	0	18000	18000	0.00023899	2	0.084609852	1	2.142394527	1	0.244930366	1	0.048771467	1	0.247923109	0.374152398	0.150241481	0.008517554	1.31E-11	9.45E-13	16.07547948	397.5575895	409.059484	0	0	1163.487578	28.77384264	29.62630529	-0.1	0	301.6064663	299.4970305	100685.3833	1.158458187	1021.753419	0.024730683	0.003160391	0.020966047	2897.882493	3421.069233	0.018098233	84.70692333	523.1867407	296.6742838	-0.009796231	-0.130321349	-0.004622004	0.130770727	3.37E-15
780	28/11/2015 6:00	0	18000	18000	0.001499984	2	2.104515317	1	2.619534162	1	-0.429024524	2	0.059647778	1	0.646505893	-0.756095558	-0.171763694	-0.01721658	4.54E-12	3.28E-13	15.9922011	395.6453526	407.1601683	0	0	1155.306964	28.58217128	29.42314876	-0.1	0	301.9791357	299.7429164	100730.5308	1.158111759	1021.646977	0.024739894	0.003865176	0.020818632	2879.869571	3470.997304	0.017976358	82.96951333	591.1277331	296.5708962	0.221831653	-0.166487406	-0.000285084	0.277357928	1.88E-14
781	28/11/2015 6:30	0	18000	18000	0.00056144	2	0.03288564	1	3.571410226	1	0.524271516	1	0.081320085	1	-0.075448149	1.908753162	0.258112343	0.043461815	-6.90E-12	-5.03E-13	16.11154572	398.5183311	410.2653022	0.5	0.5	1175.095526	29.06593296	29.93605225	-0.1	0	301.849212	299.7142295	100741.007	1.158128861	1021.926902	0.024734953	0.005269542	0.021175222	2928.916796	3465.139786	0.018283995	84.52521333	536.2229895	296.8510985	0.069014521	-0.149139896	-0.00095334	0.164336915	3.56E-15
782	28/11/2015 7:00	0	18000	18000	0.001912101	1	1.057116668	1	5.253630359	1	0.500609513	1	0.119610335	1	-0.304688086	0.470080196	0.008161242	0.010702399	-6.25E-12	-4.57E-13	16.12475461	398.6091179	410.3528845	0	0	1180.607138	29.184988	30.06235754	-0.2	0	301.828194	299.5984516	100761.6963	1.158761603	1021.994041	0.024720321	0.00775075	0.021274541	2941.517717	3441.586821	0.018359722	85.46981	500.0691041	296.9224235	0.177175167	-0.109871811	0.002196932	0.208489043	-3.94E-15
783	28/11/2015 7:30	0	18000	18000	0.001757625	1	1.299631379	1	4.499506739	1	0.367912041	1	0.102412196	1	-0.7638934	-2.467378932	-0.011108711	-0.056159421	2.18E-11	1.56E-12	16.13952967	398.4856944	410.0009565	0.2	0.2	1156.783191	28.56102764	29.40074308	-0.1	0	301.4410344	299.3085018	100787.6253	1.160459391	1021.627205	0.024690044	0.00663631	0.020845233	2879.370307	3383.21279	0.017962915	85.10757333	503.8424838	296.5680225	0.006627791	-0.110429251	-0.003224451	0.110674948	-1.80E-14
784	28/11/2015 8:00	1	18000	18000	0.000601795	1	0.414210963	1	2.317116056	1	0.369966689	1	0.052736451	1	-0.147741815	0.784635119	0.054122877	0.017857919	-7.50E-12	-5.41E-13	16.1725322	399.0867057	410.5590042	-0.1	-0.1	1165.439036	28.75933216	29.61092251	-0.1	0	301.2134958	299.2524557	100822.7426	1.160993129	1021.741363	0.024676822	0.003417322	0.021001212	2900.372528	3372.029409	0.018089006	86.01267	471.6568811	296.6885315	-0.029002838	-0.094993086	-0.002949117	0.09936573	1.98E-15
785	28/11/2015 8:30	1	18000	18000	0.000573776	2	-1.322869377	1	7.983219786	1	0.772032757	1	0.181756217	1	0.923902188	-0.496596344	-0.218585692	-0.011306149	-1.70E-11	-1.23E-12	16.06335908	396.6577821	408.0469685	0.1	0.1	1159.5723	28.63369826	29.47775541	0	0	301.378244	299.6031798	100873.4389	1.160272855	1021.674972	0.024693327	0.011777803	0.020895493	2889.15439	3442.545946	0.01800912	83.92493333	553.3915559	296.6242581	-0.070644304	-0.125988181	-0.003592111	0.144487171	-5.08E-15
786	28/11/2015 9:00	1	18000	18000	0.000604071	1	0.988598232	1	0.394500615	2	0.184316923	1	0.008986832	2	1.542958936	-1.063171357	-0.366632587	-0.024219334	1.26E-11	9.12E-13	15.87746261	392.5784512	403.8096645	0.2	0.2	1147.164031	28.36422227	29.19223738	0.1	0	301.7879709	300.1896914	100939.3342	1.158881741	1021.530045	0.024725516	0.000582347	0.020671896	2863.833699	3563.343138	0.017837796	80.36929333	699.5094389	296.478379	-0.156878057	-0.147313	-0.007478604	0.215331777	-9.30E-16
787	28/11/2015 9:30	1	18000	18000	0.000886497	1	3.763918499	1	1.907682743	1	0.027674994	1	0.043497005	1	2.446097125	-10.77693107	-0.059862274	-0.245724413	9.79E-12	6.40E-13	15.80873353	391.9106369	403.1788689	0.2	0.2	1033.568596	25.62295873	26.29675951	0.1	0	302.590503	301.1224071	100986.4538	1.157042519	1019.970511	0.024790767	0.002818606	0.018624906	2588.265826	3763.052038	0.016096994	68.78102667	1174.786212	294.8132093	-0.276960556	-0.035759988	-0.000770115	0.279260665	1.56E-14
788	28/11/2015 10:00	1	18000	18000	0.003968242	1	1.104679041	1	6.118262688	1	0.046256088	2	0.139530764	1	0.549400147	6.082294019	0.059538743	0.138710476	-3.68E-11	-2.55E-12	15.82228919	392.5753985	403.8369772	0.2	0.2	1095.122895	27.17168811	27.93060993	-0.1	0	302.6024834	301.3320134	100972.1332	1.155390074	1020.864862	0.024811542	0.009041593	0.019734115	2744.319247	3809.249562	0.017080045	72.04356667	1064.930314	295.7742114	-0.098199942	0.13734419	0.005355335	0.16892405	-2.60E-14
789	28/11/2015 10:30	1	18000	18000	0.000587297	2	1.715658418	1	7.559683776	1	0.018668788	1	0.172318273	1	-1.329197737	2.319950548	0.052073309	0.052881825	-1.76E-11	-1.24E-12	15.86650133	393.1560446	404.702075	0	0	1120.357923	27.76134955	28.55404847	-0.1	0	302.6122485	300.8256142	100934.8281	1.156646797	1021.194103	0.024779001	0.011166224	0.02018885	2802.838674	3698.47297	0.017454637	75.78367333	895.6342961	296.122284	0.332850707	0.560282083	0.019813148	0.651995526	4.17E-14
790	28/11/2015 11:00	1	18000	18000	0.001043224	1	2.502659525	1	11.18701596	1	0.01629404	1	0.254987471	1	-0.143602139	3.862889481	0.298889191	0.088047467	-2.32E-11	-1.68E-12	16.00470907	396.4880449	408.2878032	-0.1	-0.1	1160.241083	28.74289789	29.59350087	-0.1	0	302.6090408	300.770927	100940.0608	1.156483129	1021.760181	0.024773212	0.016523188	0.020907545	2902.088106	3686.679494	0.018078556	78.71821	784.5913878	296.6983416	0.636636785	0.607491189	0.029808439	0.880477418	-5.73E-15
791	28/11/2015 11:30	1	18000	18000	0.000726366	2	0.917064964	1	8.836151725	1	0.269905201	2	0.201526969	1	1.645184976	4.212446154	0.394369115	0.096073668	-3.65E-11	-2.71E-12	16.15023011	400.8932429	412.9251784	0	0	1201.158417	29.81606389	30.73238258	-0.1	0	302.8596088	301.3985744	100948.8073	1.153701307	1022.393671	0.024822757	0.013058948	0.021644875	3010.703462	3824.02259	0.018761247	78.73132	813.3191278	297.3093405	0.933023548	0.430548641	0.029641747	1.027999858	1.57E-14
792	28/11/2015 12:00	1	18000	18000	0.000912618	2	1.921322907	1	6.851943119	1	0.038118478	1	0.156315507	1	0.732333741	-5.204715421	-0.546166767	-0.11873679	1.48E-11	1.07E-12	15.89417578	394.788543	406.3109587	-0.2	-0.2	1146.962349	28.48890065	29.32431824	-0.1	0	303.3112474	301.6782084	100978.1551	1.153552203	1021.631507	0.024838567	0.010129245	0.020668262	2877.528287	3886.632758	0.017917058	74.03653667	1009.104471	296.5574165	0.417881997	0.329816443	0.015784676	0.532591218	-1.19E-15
793	28/11/2015 12:30	1	18000	18000	0.000631838	1	1.165816737	1	6.054634846	1	-0.010633701	1	0.138187963	1	1.198363143	0.866099712	-0.167393349	0.019767428	-8.45E-12	-6.17E-13	15.79464327	392.9146744	404.3961126	0	0	1154.110964	28.7101852	29.55882453	-0.1	0	303.6724937	302.1364661	100977.5288	1.151698013	1021.768697	0.024876451	0.00895458	0.02079708	2899.861201	3991.166348	0.018057754	72.65698667	1091.305147	296.6856066	0.138668983	0.303491294	0.011178175	0.33385776	-5.92E-14
794	28/11/2015 13:00	1	18000	18000	0.000534666	1	1.312580422	1	2.800387241	1	-0.14271756	1	0.063921176	1	0.274159824	2.679354993	0.649221288	0.061158514	-9.99E-13	-7.33E-14	16.07566763	400.1874419	412.3545473	-0.1	-0.1	1180.819378	29.39530084	30.2855538	-0.1	0	304.0266337	302.2413662	100941.4377	1.150585372	1022.166549	0.024893986	0.004142092	0.021278366	2967.99985	4015.436318	0.018493513	73.91475333	1047.436468	297.0714539	0.143662028	0.343737208	0.011328812	0.372722938	1.69E-14
795	28/11/2015 13:30	1	18000	18000	0.000521854	1	1.564821225	1	6.256542342	1	0.072457689	1	0.142878541	1	1.268344966	3.413608001	-0.234770046	0.077955411	5.55E-12	4.23E-13	15.93281111	397.5513773	409.799944	-0.6	-0.6	1213.166096	30.27060629	31.21551898	0	0	304.348527	302.7277084	100869.8416	1.147537928	1022.682562	0.024951741	0.009258529	0.021861253	3054.2103	4129.642791	0.019050572	73.95822	1075.43249	297.548687	-0.100508559	0.318306907	0.007027862	0.333872204	1.24E-14
796	28/11/2015 14:00	1	18000	18000	0.000867153	1	0.523315957	1	4.333024218	1	0.03037561	2	0.098969652	1	0.481527113	0.886179992	-0.282674078	0.020241042	-2.77E-12	-2.14E-13	15.78535689	394.3733933	406.5392251	0.1	0.1	1220.732609	30.49816769	31.4575658	0.1	0	304.4216897	302.9125749	100803.154	1.145979628	1022.81776	0.024983496	0.006413233	0.021997602	3075.136145	4173.789552	0.019195456	73.67731667	1098.653407	297.6627477	-0.353352944	0.26923596	0.003463505	0.444250268	-4.23E-14
797	28/11/2015 14:30	1	18000	18000	0.001091285	1	1.366773989	1	1.845630768	2	-0.091227407	1	0.042164888	2	0.585055813	3.462611879	-0.081410511	0.079106095	-1.52E-11	-1.21E-12	15.73974893	393.4576091	405.899777	0.1	0.1	1255.636423	31.38802958	32.40516382	0.2	0	304.66608	303.1372777	100820.5862	1.144938313	1023.338275	0.024997706	0.002732285	0.022626569	3165.408402	4228.001415	0.01976226	74.86772333	1062.593013	298.1471495	-0.26484281	0.025469759	0.001258714	0.266067674	3.30E-14
798	28/11/2015 15:00	1	18000	18000	0.002339833	1	3.005543727	1	5.337309161	1	0.04114901	1	0.122007163	1	1.574283363	0.153360691	-0.314350392	0.003505718	2.10E-12	1.69E-13	15.56386578	389.9137408	402.2080757	0.1	0.1	1254.467708	31.42755173	32.44729063	0.4	0	305.1128468	303.7432277	100801.1671	1.142416862	1023.373168	0.0250525	0.007906064	0.022605508	3168.783657	4377.255271	0.019787443	72.39202333	1208.471614	298.1650259	-0.159117063	-0.007261325	0.001791929	0.159292742	-6.29E-15
799	28/11/2015 15:30	1	18000	18000	0.00107061	2	1.532819615	1	5.081757403	1	-0.019924267	1	0.116113285	1	-1.195861234	-1.655616002	-0.259545164	-0.037829238	2.45E-12	1.96E-13	15.45853634	386.98988	399.1532973	0	0	1238.368717	31.00139304	31.99322767	0	0	304.7796066	303.2832328	100722.6594	1.143444924	1023.116424	0.025034057	0.007524141	0.022315405	3123.380343	4263.541615	0.019515942	73.25788333	1140.161273	297.9231494	-0.447485014	0.292561727	0.004247933	0.534652455	2.33E-14
800	28/11/2015 16:00	1	18000	18000	0.002792915	1	2.053004264	1	-0.338831492	2	0.280891725	1	-0.007738073	2	-1.345904339	4.354447388	0.090674177	0.099444806	1.48E-11	1.23E-12	15.52614611	388.0095858	400.552959	0.1	0.1	1285.266314	32.11973187	33.18564592	0	1	304.5289318	302.7665209	100725.4194	1.144937632	1023.755919	0.024990721	-0.000501427	0.023160499	3236.141291	4138.877525	0.020228612	78.18886333	902.7362334	298.5183384	-0.280842324	0.016849699	-0.002352163	0.281357168	2.38E-14
801	28/11/2015 16:30	1	18000	18000	0.003447451	1	1.773334799	1	4.095590991	1	-0.026275313	1	0.093570514	1	1.064166187	-1.684232857	-0.267691753	-0.03847907	-2.77E-12	-2.28E-13	15.38078808	384.9943363	397.2832227	0.2	0.2	1265.889761	31.68630799	32.72318491	0.6	0	304.7621587	303.1757555	100699.8298	1.14329133	1023.511583	0.025030859	0.006063369	0.022811334	3191.661721	4237.345701	0.019952337	75.32219333	1045.68398	298.2857584	-0.23117281	-0.103120214	-0.002624486	0.253143308	5.40E-15
802	28/11/2015 17:00	1	18000	18000	0.003285349	1	2.457762383	1	2.986611363	1	0.117813997	2	0.068243027	1	0.350356388	-0.240833192	0.101476217	-0.005502954	1.11E-11	9.12E-13	15.41671687	386.1380769	398.641197	0.3	0.3	1262.612167	31.62428408	32.65703958	0.5	0	304.9211337	303.3105747	100680.8421	1.142594787	1023.478097	0.025046713	0.004422148	0.022752272	3184.813616	4270.228187	0.019912809	74.58181333	1085.414572	298.249699	-0.257969741	-0.207909171	-0.007458988	0.331406468	1.25E-14
803	28/11/2015 17:30	1	18000	18000	0.002622779	1	1.523320978	1	1.182267729	1	0.090496116	2	0.027002714	1	-1.154589678	1.129866617	0.15349075	0.025805885	-5.82E-12	-4.79E-13	15.50695653	387.8657021	400.4655147	0	0	1275.958518	31.91474391	32.96687323	0.3	0	304.6762714	302.8669111	100671.616	1.144036507	1023.638286	0.025012368	0.001749776	0.022992773	3213.770673	4162.846897	0.020097936	77.20127	949.0762243	298.4017159	-0.249967351	-0.199159993	-0.006544912	0.319673607	4.42E-15
804	28/11/2015 18:00	1	18000	18000	0.00222664	1	0.140104255	2	-2.352258688	2	2.041109523	2	-0.053664637	2	-3.013843188	2.5785033	3.536202544	0.058826202	1.16E-11	8.87E-13	17.15561718	427.5209532	439.5810574	-0.2	-0.2	1307.150842	32.57442553	33.67124706	0	1	303.7560849	301.7131964	100659.1521	1.147979054	1024.00196	0.024920173	-0.003477469	0.023554859	3279.793588	3894.529028	0.020518544	84.21541	614.7354394	298.7438927	-0.026204911	-0.209842112	-0.002436085	0.211486037	-1.85E-14
805	28/11/2015 18:30	1	18000	18000	0.001261907	1	0.987499776	1	8.189571508	1	-0.86017805	1	0.186711783	1	-1.813003727	4.821017971	2.073708643	0.10991306	3.10E-11	2.33E-12	18.14387665	450.7012464	463.6729002	0.6	0.6	1360.809278	33.80305375	34.98567645	-0.1	0	303.1257398	301.0215437	100750.8977	1.151123761	1024.71021	0.024840405	0.012098924	0.024521784	3406.601549	3740.995959	0.021302474	91.06135333	334.3944106	299.3845579	-0.075939641	-0.151165378	-0.004185267	0.16921973	-7.94E-15
806	28/11/2015 19:00	0	18000	18000	0.000589804	1	1.105624961	1	-2.391326122	1	0.441166234	1	-0.054482437	1	-1.820426791	-3.77537408	-1.220513463	-0.086015696	6.73E-12	5.05E-13	17.6441048	437.0952137	450.1188182	0	0	1325.811706	32.84416848	33.95954138	0	1	302.6285539	300.3288149	100793.0531	1.154685595	1024.138722	0.024772876	-0.003530462	0.023891127	3311.352014	3592.532724	0.020690591	92.17319	281.1807105	298.9053296	-0.025468636	-0.014518108	-0.000267073	0.0293172	4.94E-15
807	28/11/2015 19:30	0	18000	18000	0.000324351	1	0.607409776	1	1.026399309	1	0.087270502	2	0.023378319	1	-0.752075233	-1.173710209	-0.157431844	-0.026733623	-4.24E-12	-3.17E-13	17.5947794	435.3423338	448.409283	0.6	0.6	1315.398548	32.54651059	33.64142147	0.6	0	302.3832013	300.0429585	100819.9283	1.15622562	1023.960498	0.024742699	0.001514915	0.023703482	3282.217047	3532.781076	0.020500741	92.90745667	250.5640287	298.7563379	-0.048318227	-0.034458727	-0.001802195	0.059374261	4.45E-15
808	28/11/2015 20:00	0	18000	18000	0.012740812	2	1.533986084	2	-10.84868508	2	3.401519301	2	-0.246976405	2	-1.364157146	-8.707348105	-1.117591873	-0.198227667	-8.15E-11	-5.85E-12	17.13272698	422.9276591	434.6185131	0	0	1229.251115	30.34451534	31.29412025	0	1	302.6681514	299.5254393	100879.7831	1.159887936	1022.667443	0.024685367	-0.016004071	0.022151105	3061.969245	3426.805587	0.019097626	89.35345667	364.8363417	297.5910582	1.003148612	0.854113855	0.041598869	1.318160871	-1.48E-13
809	28/11/2015 20:30	0	18000	18000	0.008828893	2	1.684021106	1	11.50351343	1	-0.035244896	1	0.261588027	1	-3.080692917	-5.974905223	1.052699434	-0.135868374	-1.04E-11	-6.89E-13	17.68847154	434.5657595	445.0168973	0	0	1173.995881	28.84242487	29.69901653	0	0	301.3993331	298.3619413	100969.0447	1.166111002	1021.77531	0.024567739	0.016950904	0.021155406	2912.973252	3198.610327	0.018141846	91.06996333	285.637075	296.7604676	-0.138318065	0.474793197	0.015261653	0.494765991	-2.20E-14
810	28/11/2015 21:00	0	18000	18000	0.001293376	2	0.374811124	2	-2.061011346	2	-0.005059926	2	-0.046872154	2	0.29623652	6.294191024	0.451563959	0.143144427	-2.61E-12	-1.81E-13	17.89449711	439.5572208	451.1457129	0	0	1238.598157	30.4247032	31.37941252	0	1	301.1680665	298.473771	101023.0024	1.165591531	1022.698691	0.024563821	-0.003037316	0.022319539	3074.419325	3219.951922	0.01914868	95.48028667	145.5325963	297.6588518	0.016502037	-0.237542373	-0.001863199	0.23812217	1.56E-14
811	28/11/2015 21:30	0	18000	18000	0.00117418	1	1.834031874	1	-15.93480402	1	2.117726549	1	-0.362473655	1	0.597701217	2.237184973	-0.687824776	0.050889902	-5.72E-12	-4.10E-13	17.58135022	431.952658	443.129509	0	0	1261.247651	30.9873399	31.97826115	0	1	301.3664318	298.699425	101078.894	1.165104547	1023.030825	0.024568799	-0.023488293	0.022727683	3133.006215	3263.39415	0.01950699	96.00453	130.3879342	297.9746847	-0.052899364	-0.056436276	-0.000810102	0.077356656	2.88E-15
812	28/11/2015 22:00	0	18000	18000	0.001048437	1	-0.916666302	1	19.16376111	1	-1.764355767	1	0.435750518	1	-1.085341173	-3.367880319	2.313917169	-0.076579727	-1.91E-12	-1.26E-13	18.65484257	457.4884211	467.6599657	0	0	1229.098857	30.14222678	31.07901757	0.1	0	300.8291134	298.2903516	101125.5061	1.167617812	1022.531731	0.024523842	0.028236634	0.022148362	3048.96557	3185.012974	0.018968845	95.72851333	136.0474045	297.5199925	-0.112211645	-0.161876989	-0.004819308	0.197024969	3.63E-15
813	28/11/2015 22:30	0	18000	18000	0.00092135	1	1.00486965	1	-0.799583089	2	0.416024413	2	-0.018178592	2	-0.381096081	-0.199729171	-1.537350165	-0.00454086	3.33E-12	2.28E-13	17.98007304	440.5381223	452.4187258	0.5	0.5	1228.178043	30.0921608	31.02579398	0	1	300.5300541	298.146843	101169.1708	1.168706613	1022.500645	0.024501465	-0.001177973	0.022131769	3045.215583	3157.907512	0.018936976	96.43143667	112.6919296	297.4994494	-0.006879644	-0.053823907	-0.000485648	0.054263969	-9.19E-16
814	28/11/2015 23:00	0	18000	18000	0.000812129	1	-0.052310523	1	16.07707253	1	-1.54047361	1	0.365515713	1	0.015337643	0.501888078	-0.1677083	0.011410534	-2.25E-11	-1.55E-12	17.90901751	438.6894815	450.7860076	0.5	0.5	1233.614239	30.21793858	31.15951489	-0.1	0	300.5257195	298.1526171	101195.9625	1.168937234	1022.574269	0.024495452	0.023685418	0.022229729	3058.753639	3158.994211	0.019017042	96.82682	100.2405725	297.5735094	-0.019105581	-0.030406275	1.42E-05	0.035910513	1.21E-14
815	28/11/2015 23:30	0	18000	18000	0.000916903	1	0.616523488	1	1.940065071	1	0.006895486	1	0.044113325	1	0.34260471	1.154418926	-1.974238056	0.026249252	-3.13E-12	-2.29E-13	17.01218594	416.9173056	430.643542	0.5	0.5	1244.846108	30.50741904	31.46740845	0.2	0	300.6384081	298.2816497	101192.1341	1.168257992	1022.745111	0.02450698	0.002858543	0.022432127	3087.938922	3183.363642	0.019201347	97.00239333	95.42472077	297.7321978	-0.018065265	0.003632642	0.001462792	0.018484849	-1.09E-15
816	29/11/2015 0:00	0	18000	18000	0.001025954	1	0.424676165	1	0.530382159	1	0.16749738	1	0.012063081	1	0.728542439	2.221925315	0.248962118	0.050535759	-3.52E-14	-2.61E-15	17.10618335	419.6658088	433.3719596	0	0	1266.26747	31.06532599	32.06132139	0	0	301.002651	298.5562965	101177.93	1.166770389	1023.07492	0.024532989	0.000781688	0.02281814	3143.968489	3235.780636	0.019556667	97.16259667	91.81214763	298.0332065	-0.002943394	0.011625139	0.001830133	0.012130821	-1.79E-16
817	29/11/2015 0:30	0	18000	18000	0.002049133	1	1.62352842	1	4.149043687	1	-0.387455883	2	0.094393921	1	0.79562878	2.256584707	1.079456138	0.05133903	-1.41E-11	-1.03E-12	17.57217415	431.5966222	444.6223579	0.6	0.6	1287.90699	31.63275653	32.66607452	0.5	0	301.2768887	298.8565472	101162.6637	1.165169276	1023.410922	0.024561367	0.006116726	0.023208084	3200.912292	3293.943806	0.019918208	97.17568	93.03151371	298.3343611	-0.008203611	-0.023379329	0.001280957	0.02480994	1.27E-15
818	29/11/2015 1:00	0	18000	18000	0.001805034	1	1.666660911	1	0.013324117	2	0.498489037	2	0.000303228	2	0.843095051	2.195688904	-1.793853332	0.049969068	-7.17E-12	-5.60E-13	16.74334598	411.7454567	426.4003715	0	0	1308.810382	32.18572495	33.25609653	0	1	301.5909266	299.1750672	101146.0327	1.163491142	1023.738961	0.024591587	1.96E-05	0.023584763	3256.331632	3356.640353	0.020270686	97.01163333	100.3087214	298.6229915	-0.003698967	-0.110066337	-0.000614113	0.110130187	2.42E-15
819	29/11/2015 1:30	0	18000	18000	0.001735879	1	1.985979065	1	0.845558304	2	0.224751226	1	0.019247237	2	0.591215024	-1.357332793	-0.328115024	-0.030896634	-4.93E-13	-3.84E-14	16.58011892	408.1110847	421.8126656	0	0	1293.689391	31.84349783	32.89085778	0	0	302.0521785	299.3986491	101127.4618	1.162561094	1023.541683	0.024614485	0.001247221	0.023312283	3221.115908	3401.268516	0.020052523	94.70337	180.1526086	298.440086	0.058493552	-0.17217271	-0.001923328	0.18184784	-1.72E-14
820	29/11/2015 2:00	0	18000	18000	0.002879616	2	1.329172964	1	11.37069311	1	-0.717421746	2	0.258879179	1	0.534014395	-3.221490035	1.164983479	-0.073344403	6.01E-13	4.43E-14	17.09040887	421.0259135	433.4649281	0	0	1259.595736	31.03041298	32.02413512	0	0	302.3736311	299.6007997	101110.583	1.161944251	1023.069648	0.024635216	0.016775371	0.022697916	3138.34475	3442.063104	0.019534427	91.17627	303.7183548	298.0032066	0.271596703	-0.151552038	0.002721663	0.311030862	-7.20E-15
821	29/11/2015 2:30	0	18000	18000	0.004205864	2	2.294280979	1	5.273097162	1	-0.144004617	1	0.120074749	1	0.473231872	1.142713472	-0.072786421	0.026020957	2.31E-11	1.72E-12	17.03958738	420.2181604	432.6138291	0	0	1269.97355	31.31918262	32.33178778	-0.1	0	302.4950599	299.7801205	101064.1451	1.160587623	1023.240669	0.024661287	0.007780844	0.022884924	3166.09546	3478.606767	0.019718394	91.01619333	312.5113067	298.1507897	0.582217386	-0.116507466	0.008522659	0.593821278	-5.39E-15
822	29/11/2015 3:00	0	18000	18000	0.003484887	2	2.372124661	1	4.939743528	1	-0.087899513	1	0.112478528	1	-0.129249849	-0.015626928	-0.046639383	-0.000355827	-1.25E-11	-9.29E-13	17.01266252	419.7003958	431.9615823	0	0	1269.370928	31.31523242	32.32757804	-0.1	0	302.3107938	299.731127	101012.4198	1.160184991	1023.237319	0.024669883	0.007288609	0.022874065	3164.075907	3468.589001	0.019715877	91.22083667	304.5130937	298.1400876	0.47594364	-0.168301828	0.005888911	0.504858924	5.69E-14
823	29/11/2015 3:30	0	18000	18000	0.001105671	2	0.052635419	1	9.638880084	1	1.357053215	1	0.219417124	1	-0.757906462	1.179479005	-0.54983719	0.026849373	7.76E-12	5.93E-13	16.76907389	413.5977839	425.8268683	0.1	0.1	1281.73952	31.6132321	32.64525409	0	0	301.8461749	299.4439139	100938.3929	1.160314403	1023.406616	0.024664319	0.01421823	0.023096947	3191.844793	3410.366286	0.019905766	93.59243333	218.5214934	298.2867215	-0.007426771	-0.209670661	-0.00555789	0.209875756	-8.30E-15
824	29/11/2015 4:00	0	18000	18000	0.00493295	1	4.610396921	1	7.032162394	1	-0.572888484	1	0.16008473	1	0.106640488	-0.425542687	-0.955107893	-0.009687331	1.34E-11	1.04E-12	16.32571625	402.988517	415.1733947	0	0	1276.343836	31.50562595	32.53052036	-0.1	0	301.8652266	299.4843594	100870.3991	1.159423944	1023.343951	0.024684278	0.010373491	0.022999716	3178.837525	3418.513371	0.019837193	92.98888667	239.6758468	298.2181759	0.11120014	-0.162661277	-0.000594147	0.197039375	3.29E-14
825	29/11/2015 4:30	0	18000	18000	0.006744924	2	4.655561879	1	2.537298415	2	-0.863269441	1	0.057768991	2	0.388173456	-3.483299791	-0.682493198	-0.079307468	-7.53E-12	-5.83E-13	16.0087249	395.4028479	407.5325222	0	0	1239.883885	30.62415166	31.59161817	-0.1	0	302.2730019	299.6316951	100859.0144	1.159113909	1022.831917	0.024699209	0.003743431	0.022342708	3089.550272	3448.335307	0.019275679	89.59541333	358.7850356	297.7409209	0.72139719	-0.100051583	0.009980455	0.728370671	5.55E-14
826	29/11/2015 5:00	0	18000	18000	0.000698022	1	0.992501424	1	2.425781361	1	0.082578541	2	0.05520126	1	-1.412006929	-0.036338106	0.394943535	-0.000826913	9.13E-12	6.99E-13	16.21270384	399.7853175	411.9385068	-0.2	-0.2	1241.545187	30.61497587	31.58185355	-0.1	0	301.4744494	299.0966238	100844.0177	1.161018933	1022.818089	0.024658769	0.003577042	0.022372645	3088.165315	3341.104041	0.019269836	92.42948667	252.9387269	297.7334236	-0.02201494	-0.09713291	-0.001677994	0.099610619	-4.14E-15
827	29/11/2015 5:30	0	18000	18000	0.001409884	1	2.129561569	1	2.480654228	1	-0.519064886	1	0.056432253	1	-0.852675452	-0.760306933	-0.22051695	-0.017296176	-3.37E-12	-2.58E-13	16.13509937	397.3416231	409.2575312	-0.5	-0.5	1235.41816	30.42330547	31.37792569	-0.3	0	301.1121161	298.7739251	100869.5993	1.162653008	1022.701527	0.024625917	0.00365681	0.022262236	3069.609803	3277.848456	0.01914779	93.64709333	208.2386531	297.6326913	-0.016361931	-0.002651015	0.002039653	0.016700325	7.38E-15
828	29/11/2015 6:00	0	18000	18000	0.001286769	2	-0.678729657	1	4.058878754	1	0.754488247	1	0.092325734	1	-0.278593163	-2.047722352	-0.045909516	-0.046578743	1.04E-11	7.81E-13	16.12446776	396.8331853	408.4794617	0.1	0.1	1215.225516	29.90745614	30.82948769	-0.1	0	301.0114996	298.6685455	100896.6884	1.163605142	1022.399406	0.024610622	0.005982708	0.021898364	3018.372714	3257.419298	0.018819412	92.66147333	239.0465838	297.3517504	-0.036301943	-0.167514423	-0.006274463	0.171517585	8.72E-15
829	29/11/2015 6:30	0	18000	18000	0.000388284	2	-0.382306641	1	2.876689792	1	0.291771295	1	0.065446992	1	0.500938967	-1.311762531	-0.031137035	-0.029843646	-3.43E-12	-2.56E-13	16.10838437	396.4883051	408.118399	0.1	0.1	1201.639739	29.57690186	30.47835724	0.1	0	301.3604828	298.8580643	100947.7402	1.163602724	1022.210259	0.024613785	0.004240965	0.021653548	2986.522294	3294.239997	0.018609056	90.65891667	307.7177033	297.1750009	-0.103949058	-0.114845493	-0.007487727	0.155083719	6.45E-16
830	29/11/2015 7:00	0	18000	18000	0.000273865	2	0.203457997	1	1.474286861	1	0.156845953	1	0.033546865	1	0.458797821	-1.723410801	-0.018493248	-0.03921559	2.43E-12	1.79E-13	16.09316956	396.2833825	407.8826233	0.1	0.1	1183.478536	29.14235607	30.01712584	0.1	0	301.3918644	299.0317278	100963.1789	1.16329809	1021.96059	0.024624322	0.002173837	0.021326284	2943.094151	3328.298306	0.018332604	88.42639333	385.2041546	296.9313278	-0.084844224	-0.124269635	-0.006124915	0.150595482	-4.54E-15
831	29/11/2015 7:30	0	18000	18000	0.000259368	2	0.337340042	1	1.337930369	1	0.278848274	1	0.030433431	1	-0.956454528	1.466410394	0.622707602	0.033355921	-4.30E-12	-3.15E-13	16.39710534	403.1734168	414.9883669	0.1	0.1	1200.232856	29.51142727	30.40883541	0.1	0	300.9415839	298.6702475	100989.7459	1.164848107	1022.16937	0.024588085	0.001972086	0.021628196	2981.150989	3257.748377	0.018567396	91.50955333	276.5973885	297.1450313	-0.057188169	-0.082496864	-0.003162318	0.100430173	-1.53E-14
832	29/11/2015 8:00	1	18000	18000	0.000557888	1	0.371994609	1	1.305316871	1	0.291180416	1	0.029703415	1	1.084043332	2.24546233	0.031205759	0.051097095	-5.18E-12	-3.86E-13	16.39600194	403.5190164	415.4331437	0.1	0.1	1222.117895	30.07732086	31.01001915	0.1	0	301.2098821	299.0802812	101034.9789	1.163520303	1022.505538	0.024610818	0.001924781	0.022022565	3039.67662	3337.875154	0.018927529	91.06621667	298.1985342	297.4690655	-0.033939629	-0.08129599	-0.002854738	0.088142419	5.73E-15
833	29/11/2015 8:30	1	18000	18000	0.001161497	1	1.606070879	1	2.395436239	1	0.137076256	2	0.05453313	1	1.159495702	0.42015524	-0.147859501	0.009565014	1.30E-11	9.77E-13	16.30904912	401.8794504	413.9209896	-0.1	-0.1	1224.90039	30.18338419	31.12277486	0	0	301.5472456	299.5193893	101057.3261	1.162024364	1022.57447	0.024641501	0.003533747	0.022072705	3051.070296	3425.583262	0.018995045	89.06717667	374.5129662	297.5315129	-0.003242251	-0.033449893	0.000784675	0.033615818	-1.25E-15
834	29/11/2015 9:00	1	18000	18000	0.001845526	1	8.481442084	1	5.880209336	1	0.381007528	2	0.134059169	1	3.90659523	-3.337641572	-0.261805374	-0.076092777	4.87E-12	3.58E-13	16.12096241	398.9638124	411.332223	0	0	1185.380649	29.33596462	30.22257295	0.1	0	303.0143255	301.0054385	101121.1087	1.157392329	1022.108842	0.024748139	0.008687034	0.02136056	2967.280996	3737.484638	0.018455764	79.39246	770.2036418	297.0674238	0.010782879	-0.077141511	0.004039204	0.077996144	3.25E-15
835	29/11/2015 9:30	1	18000	18000	0.002306003	1	4.319319586	1	7.939423038	1	0.477617238	1	0.18112774	1	1.813025077	3.624037745	-0.008919478	0.082677767	5.89E-12	4.47E-13	16.0830677	398.8642699	411.2694368	0	0	1220.094365	30.25865819	31.20281346	-0.1	0	302.8925991	301.69643	101140.2324	1.154552389	1022.656879	0.024800261	0.011737078	0.021986101	3061.188633	3890.743363	0.019042965	78.67876	829.5547302	297.5867996	0.254629753	-0.075952632	0.004538559	0.265754984	2.06E-14
836	29/11/2015 10:00	1	18000	18000	0.000882919	1	3.057854675	1	3.852153678	1	-0.00576884	1	0.087902105	1	0.617550728	4.243664473	-0.069997084	0.096835971	2.81E-11	2.22E-12	16.04108258	398.0825846	410.3731794	-0.2	-0.2	1262.87503	31.34006408	32.35404182	-0.1	0	303.0018406	301.9319002	101153.1744	1.153322339	1023.289418	0.024816441	0.005696056	0.022757008	3170.997327	3944.204277	0.019731698	80.39637667	773.20695	298.1767411	0.214303393	0.029576919	0.006814025	0.21644207	-2.43E-14
837	29/11/2015 10:30	1	18000	18000	0.000662378	1	2.229176976	1	1.940754561	1	-0.114985396	1	0.044273767	1	-0.742933962	-5.090651981	-0.046206789	-0.116131294	1.33E-11	1.00E-12	16.03272705	397.5669748	409.8699582	0.3	0.3	1211.595124	30.04418439	30.9747969	0.1	0	303.215519	301.6487719	101136.6769	1.154788934	1022.531569	0.024797215	0.00286894	0.021832945	3039.384033	3880.000167	0.018906437	78.33463667	840.6161334	297.4674592	-0.143951991	0.086885914	0.001797557	0.168150436	1.65E-14
838	29/11/2015 11:00	1	18000	18000	0.001238884	1	6.051825304	1	6.137963054	1	-0.053016718	1	0.140130304	1	2.053431596	5.586701545	-0.171397342	0.127544949	-1.52E-11	-1.21E-12	15.9175379	395.6498441	408.3713928	-0.3	-0.3	1266.114126	31.47081286	32.49340678	0	1	304.0710474	302.4329681	101158.8877	1.151418948	1023.374654	0.024856221	0.009080444	0.022815377	3184.406379	4060.097386	0.019815009	78.43177333	875.691007	298.2475525	-0.039972475	-0.081791752	0.004033012	0.091126037	7.78E-15
839	29/11/2015 11:30	1	18000	18000	0.000746409	1	5.372423271	1	4.612893152	1	0.406743288	2	0.10534072	1	0.711267802	9.614385881	-0.364417487	0.219555559	-7.76E-12	-6.73E-13	15.7379773	391.5697337	404.5995702	0	0	1363.67544	33.92901251	35.12062048	0	1	303.9217086	302.7047382	101150.7339	1.149210377	1024.812486	0.024880563	0.006826079	0.024573432	3432.865098	4124.18588	0.021382884	83.2374	691.3207824	299.5146382	-0.000281929	-0.06998451	0.004754469	0.070146391	-3.48E-14
840	29/11/2015 12:00	1	18000	18000	0.000756047	2	0.619061958	1	5.138588932	1	0.107244521	1	0.117249437	1	-2.204606499	-14.91296176	-0.364203864	-0.340275588	-2.26E-11	-1.76E-12	15.61382437	387.5022854	399.5639317	0	0	1213.994742	30.12879649	31.06473971	0	0	303.9414866	301.8638895	101124.4577	1.153789235	1022.584669	0.024817897	0.007597764	0.021876186	3047.575467	3928.69795	0.018960296	77.57215	881.1224833	297.5123799	-0.382578799	0.590326206	0.011540591	0.703551528	1.94E-14
841	29/11/2015 12:30	1	18000	18000	0.001524399	1	0.838059295	1	10.03312554	1	0.08893847	2	0.22899209	1	0.726005379	-2.369047966	-0.132762666	-0.054070214	6.20E-12	4.74E-13	15.53681004	386.0179429	397.859981	0	0	1188.320293	29.52426874	30.42246992	0	0	304.3191893	302.1411279	101105.3717	1.152779467	1022.239877	0.02484538	0.014838687	0.021413532	2985.862877	3992.242194	0.018575567	74.79162667	1006.379317	297.1713242	-0.406848784	0.933581836	0.02129318	1.018604131	-1.12E-14
842	29/11/2015 13:00	1	18000	18000	0.003291999	2	0.710398433	1	5.093908777	1	0.042368046	2	0.116335326	1	1.704384262	7.60462221	-0.145809646	0.173675313	4.36E-12	3.57E-13	15.43138068	384.3835413	396.6136843	0.1	0.1	1263.428964	31.47102062	32.49362827	0	0	304.6715608	302.7934081	101063.9894	1.148969354	1023.381063	0.024909213	0.007538529	0.02276699	3181.440055	4145.285365	0.019815141	76.74839667	963.84531	298.2319102	-0.211189435	0.317808503	0.00559741	0.381620955	-7.27E-14
843	29/11/2015 13:30	1	18000	18000	0.004861474	1	3.541921356	1	3.517209354	1	0.164277354	2	0.08038382	1	1.906927902	4.05987539	-0.025771628	0.092786144	1.96E-12	1.66E-13	15.38029683	384.0939223	396.7244102	0	0	1301.949801	32.51374219	33.60641242	0.1	0	305.2656442	303.5249244	101048.9166	1.145572009	1024.001053	0.024973115	0.005208872	0.023461136	3286.359718	4322.964917	0.020479844	76.02096667	1036.605198	298.7775932	-0.168659126	-0.234557878	-0.002238272	0.288908824	2.15E-14
844	29/11/2015 14:00	1	18000	18000	0.00413492	1	3.176482235	1	3.16055951	1	0.006018232	1	0.072233445	1	0.024178282	0.066283505	-0.16942513	0.001514886	4.83E-12	4.11E-13	15.29522603	382.1888457	394.8068466	0.2	0.2	1301.88408	32.53077611	33.62461079	0.4	0	305.3111335	303.5342047	100993.9945	1.144906896	1024.010845	0.02498746	0.004680727	0.023459952	3286.2943	4325.260895	0.020490707	75.9791	1038.966594	298.7772577	-0.215594951	-0.208072128	-0.006535397	0.299696354	3.01E-15
845	29/11/2015 14:30	1	18000	18000	0.003969658	1	2.479560606	1	2.361929459	1	-0.002899528	1	0.053943357	1	-1.867874027	-2.858032873	0.046750872	-0.065273705	8.91E-12	7.40E-13	15.3435495	382.713593	395.357883	0.1	0.1	1274.833379	31.79812227	32.84245053	0.1	0	304.8886713	302.8184304	100935.5782	1.147271032	1023.570959	0.024942963	0.00349553	0.022972498	3210.422789	4151.256506	0.020023601	77.33617	940.8337174	298.3842017	-0.344971973	-0.303283398	-0.011919796	0.459487283	2.46E-14
846	29/11/2015 15:00	1	18000	18000	0.007382725	1	2.87124783	1	5.648583504	1	0.178855004	2	0.128925435	1	-1.678714294	-3.402098101	-0.040971506	-0.077650791	-1.18E-11	-9.58E-13	15.3514418	382.254503	394.4657775	0	0	1242.078132	30.92803695	31.91510861	0.3	0	304.1887014	302.1761334	100894.3252	1.149622452	1023.053176	0.024900235	0.008354368	0.022382248	3121.30045	4000.328843	0.019469216	78.02609667	879.028393	297.9119958	-0.505555114	-0.366381109	-0.015442207	0.624547478	-2.16E-14
847	29/11/2015 15:30	1	18000	18000	0.008946351	1	5.142138682	1	9.650426801	1	0.019392628	1	0.220389882	1	1.514802068	-2.385674222	-0.144444302	-0.054482405	3.19E-11	2.54E-12	15.24747448	380.6318705	392.5242637	0.1	0.1	1214.408217	30.31600229	31.26379559	0.2	0	304.79665	302.7572498	100831.7576	1.146972825	1022.709265	0.024963601	0.014281264	0.021883636	3057.635754	4136.669987	0.019079472	73.91539	1079.034233	297.5674048	-0.348330557	-0.284946592	-0.006332237	0.450076476	-5.49E-14
848	29/11/2015 16:00	1	18000	18000	0.005188102	1	4.276840348	1	6.217123162	1	0.076370071	1	0.142052897	1	1.323721213	8.22233059	0.151800342	0.187869189	-7.88E-12	-6.68E-13	15.28539843	382.3405431	395.0501949	0.2	0.2	1296.529197	32.43066771	33.51766806	0	0	305.3165417	303.2658733	100799.8702	1.143761134	1023.946506	0.02501345	0.009205028	0.023363457	3269.883971	4259.300993	0.020426867	76.77043667	989.4170217	298.6929202	-0.113504248	-0.389017685	-0.00580123	0.405279691	1.68E-14
849	29/11/2015 16:30	1	18000	18000	0.006403013	1	2.061890778	1	7.966470956	1	0.131610748	2	0.18206125	1	0.557848954	0.978346551	-0.019913747	0.022358582	-2.25E-11	-1.92E-12	15.26361856	382.1162048	394.8839634	0	0	1305.50326	32.68254831	33.7867866	0	0	305.4300523	303.4803889	100786.5782	1.142691753	1024.097027	0.025034444	0.011797569	0.023525169	3294.845783	4311.961456	0.020587502	76.41176333	1017.115673	298.8210606	-0.145394092	-0.16210982	0.000540386	0.217759794	-5.07E-14
850	29/11/2015 17:00	1	18000	18000	0.003790391	1	1.942872582	1	6.390912878	1	-0.818660475	1	0.146012759	1	-0.75900229	3.706695465	0.538755963	0.084686624	4.47E-12	3.87E-13	15.51146389	388.1834115	401.1584498	-0.3	-0.3	1344.074545	33.63624773	34.80702546	0.1	0	305.2425456	303.1886751	100725.3556	1.142679019	1024.647201	0.025025582	0.009461627	0.024220224	3388.931814	4240.487237	0.021195999	79.91845333	851.5554234	299.296548	-0.240434109	-0.073832254	-0.000561486	0.251515561	-7.40E-15
851	29/11/2015 17:30	1	18000	18000	0.003864025	1	1.150493548	1	33.40723339	1	-1.005117204	2	0.761756365	1	-5.272239409	-6.877842011	4.940533435	-0.156829507	-2.00E-11	-1.44E-12	17.84031659	443.4450287	454.4467883	-0.2	-0.2	1282.652645	31.88205413	32.93199373	-0.1	0	303.7216642	301.175327	100737.7339	1.151232104	1023.589608	0.024856343	0.049361812	0.023113401	3212.587396	3774.669388	0.020077099	85.10910667	562.0819923	298.3955275	-0.166679572	-0.241750259	-0.001862568	0.2936473	-1.04E-14
852	29/11/2015 18:00	1	18000	18000	0.003231538	2	-0.289196155	1	25.35785709	1	-2.17879482	2	0.577041426	1	-5.50073599	-7.517100871	7.968873849	-0.171058563	1.55E-11	8.74E-13	21.56202505	531.9067586	538.7700893	-0.5	-0.5	1215.433714	29.98314887	30.90992578	0.1	0	301.8013957	299.0897717	100801.1807	1.160832855	1022.449631	0.024668683	0.037392284	0.021902116	3023.147516	3339.749907	0.018867588	90.52017667	316.602391	297.3781068	-0.309572836	-0.388604928	-0.015895783	0.497093358	-4.59E-14
853	29/11/2015 18:30	0	18000	18000	0.002434799	2	0.827327646	1	0.601763212	2	2.177476505	1	0.013683614	2	-2.001407214	-1.426516768	5.597509024	-0.032437849	-2.56E-11	-1.28E-12	24.14178958	593.8692218	597.931943	0	0	1204.268746	29.62407325	30.5284503	0	1	301.3191732	298.333033	100830.0554	1.164270612	1022.228812	0.024599221	0.000886698	0.021700923	2987.798179	3193.113572	0.018639071	93.57005667	205.3153933	297.1821129	0.387327245	-0.309425518	0.00437555	0.49576778	4.44E-15
854	29/11/2015 19:00	0	18000	18000	0.005339302	2	-1.658311526	2	13.64608682	1	-2.9915574	1	0.3103737	1	0.636873628	2.601172735	-0.416576476	0.059162426	4.28E-11	2.20E-12	23.94028705	589.2551822	594.779637	0.6	0.6	1230.191323	30.27936176	31.22482967	0	0	301.5879435	298.5739467	100852.7795	1.163301778	1022.614469	0.024613539	0.020112216	0.022168048	3054.576933	3239.174806	0.019056146	94.30108333	184.5978729	297.5506913	-0.248878542	-0.337059205	-0.01200429	0.419158132	5.02E-14
855	29/11/2015 19:30	0	18000	18000	0.006789229	2	0.941665153	1	-10.62139639	2	2.320561396	2	-0.241598196	2	0.221140793	-3.968235448	1.582061522	-0.090262946	3.14E-12	1.52E-13	24.65962172	606.772822	610.5464231	-0.2	-0.2	1189.953611	29.27991025	30.1630826	0	1	301.3394357	298.6575885	100912.2442	1.164106564	1022.034111	0.024605926	-0.015655563	0.021442964	2955.49402	3255.301541	0.018420104	90.79017667	299.8075209	297.0012218	-0.637978278	-0.56575972	-0.028596083	0.853181154	-5.27E-15
856	29/11/2015 20:00	0	18000	18000	0.010950429	1	1.436299678	1	2.140165577	1	-0.718223907	1	0.048686685	1	0.318154673	0.255908143	5.202393273	0.005821661	5.73E-12	2.53E-13	27.00682218	664.3628875	665.7843983	0.2	0.2	1192.868849	29.34435556	30.23147883	0.1	0	301.2078531	298.7778921	100977.9618	1.164366943	1022.073867	0.024599817	0.003154897	0.021495497	2963.928043	3278.619687	0.018461102	90.40170333	314.6916441	297.0486153	-0.464949069	-0.146245995	-0.008738694	0.487485274	2.64E-14
857	29/11/2015 20:30	0	18000	18000	0.011423864	2	1.936566741	1	3.279609202	1	1.025669873	1	0.074626351	1	0.671993407	-1.068833922	-2.490608788	-0.024320939	1.62E-11	7.38E-13	25.87416091	636.7799122	638.4007277	0	0	1181.399373	29.07500621	29.94567696	0.1	0	301.4878556	299.0321161	101019.3976	1.163974303	1021.921756	0.02461065	0.004835788	0.021288817	2937.927468	3328.374788	0.018289766	88.26913	390.4473194	296.9021289	-0.523220686	-0.267774956	-0.006345006	0.587795519	-4.39E-15
858	29/11/2015 21:00	0	18000	18000	0.015136447	1	-3.193398632	2	42.90660856	2	9.737155591	1	0.975797047	2	-1.4742993	-5.061802773	1.996305438	-0.115117283	-1.50E-10	-6.31E-12	26.83755467	658.8331313	660.4564719	0.4	0.4	1132.56703	27.80330369	28.59843465	-0.2	0	300.9946722	298.4756318	101084.9293	1.167468288	1021.174926	0.024548926	0.063231649	0.020408858	2811.248873	3220.308077	0.017481296	87.29751333	409.0592041	296.1717841	0.079646204	-0.311087117	-0.004710805	0.321155575	1.13E-13
859	29/11/2015 21:30	0	18000	18000	0.002020165	1	1.501874208	1	-4.040419203	2	NA	NA	-0.091827802	2	-1.812464794	2.939977357	NA	0.066817735	NA	-2.33E-12	NA	NA	NA	NA	NA	1166.154729	28.53915348	29.37756429	0	1	299.9329713	297.79371	101167.4099	1.170767154	1021.590925	0.02447287	-0.005950442	0.021014109	2888.006707	3092.063853	0.017949008	93.40061667	204.0571466	296.6176702	-0.055903582	-0.224354884	-0.005142313	0.231272064	-6.05E-15
860	29/11/2015 22:00	0	18000	18000	0.000846898	2	1.251339442	1	NA	NA	NA	NA	NA	NA	-1.17009427	-500.5700934	NA	-11.37175532	NA	4.18E-13	NA	NA	NA	NA	NA	1170.606935	28.58914929	29.43054349	NA	0	299.7217653	297.3543811	101226.5002	1.173159332	1021.613447	0.024422501	NA	0.021094337	2894.755806	3011.822746	0.017980795	96.11308667	117.0669399	296.6563782	0.103198296	-0.185642953	0.000113104	0.212398698	-2.67E-14
861	29/11/2015 22:30	0	18000	18000	0.003296765	2	-0.034815991	2	NA	NA	-3.652234833	1	NA	NA	0.536726568	-4181.219875	NA	-95.00589571	-6.19E-11	-2.70E-12	27.25566722	665.8815117	665.8815117	0.6	0.6	1187.305466	29.00698603	29.87352701	NA	0	300.0553128	297.5559561	101260.1413	1.172566894	1021.859859	0.024430938	NA	0.021395245	2938.039392	3048.410867	0.018246503	96.37937667	110.3714752	296.9027619	-0.185925073	0.195092671	0.006445384	0.26957527	5.88E-14
[truncated: 32,591 more rows]
[truncated: 90 more columns]
